# Supplementary material for: (2E)-3-(2-Chloro-6-methyl-3-quinol­yl)-1-(1-naphth­yl)prop-2-en-1-one
Source: Acta Crystallogr Sect E Struct Rep Online. 2010 Mar 6;66(Pt 4):o761. doi: 10.1107/S1600536810007828 (PMC2984001; doi:10.1107/S1600536810007828)
Supplement: Supplementary file 1 [file e-66-0o761-sup1.cif]

##############################################################################
###                                                                        ###
###        Electronic paper (Acta Crystallographica Section E)             ###
###                                                                        ###
##############################################################################
#                                                                            #
# This CIF contains the data in a paper accepted for publication in Acta     #
# Crystallographica Section E. It conforms to the requirements of Notes      #
# for Authors for Section E, and has been peer reviewed under the auspices   #
# of the IUCr Commission on Journals.                                        #
#                                                                            #
# Full details of the Crystallographic Information File format               #
# are given in the paper "The Crystallographic Information File (CIF):       #
# a New Standard Archive File for Crystallography" by S. R. Hall, F. H.      #
# Allen and I. D. Brown [Acta Cryst. (1991), A47, 655-685].                  #
#                                                                            #
# The current version of the core CIF dictionary is obtainable from          #
# ftp://ftp.iucr.org/pub/cif_core.dic. The current version number is 2.4.    #
#                                                                            #
# Software is freely available for graphical display of the structure(s) in  #
# this CIF.  For information consult the CIF home page http://www.iucr.org/  #
# cif/home.html                                                              #
#                                                                            #
# This file may be used for bona fide research purposes within the           #
# scientific community so long as proper attribution is given to the journal # 
# article from which it was obtained.                                        #
#                                                                            #
##############################################################################
                                             
data_global
_audit_creation_method     SHELXL-97
_journal_date_recd_electronic     2010-02-22
_journal_date_accepted     2010-03-01
_journal_name_full     'Acta Crystallographica, Section E'
_journal_year     2010
_journal_volume     66
_journal_issue      4
_journal_page_first     o761
_journal_page_last     o761
_journal_paper_category     QO
_journal_coeditor_code     SU2165
_publ_contact_author
;
    'Siddiqui, Hamid Latif'
    Institute of Chemistry
    University of the Punjab
    Lahore
    Pakistan
;
_publ_contact_author_email     drhamidlatif@yahoo.com
_publ_contact_author_fax     ' 0092+42-923 1269 '
_publ_contact_author_phone     ' 0092-42-923 0463 '
_publ_section_title
;
(2<i>E</i>)-3-(2-Chloro-6-methyl-3-quinolyl)-1-(1-naphthyl)prop-2-en-1-one
;
loop_
    _publ_author_name
    _publ_author_footnote
    _publ_author_address
    'Rizvi, Syed Umar Farooq' .
;
Institute of Chemistry
University of the Punjab
Lahore 54590
Pakistan
;
    'Siddiqui, Hamid Latif' .
;
Institute of Chemistry
University of the Punjab
Lahore 54590
Pakistan
;
    'Zia-ur-Rehman, Muhammad' .
;
Applied Chemistry Research Centre, PCSIR Laboratories Complex, Lahore 54600,
Pakistan
;
    'Azam, Muhammad' .
;
Institute of Biochemistry
University of Balochistan
Quetta 8700
Pakistan
;
    'Parvez, Masood' .
;
Department of Chemistry
The University of Calgary
2500 University Drive NW
Calgary
Alberta
Canada T2N 1N4
;
data_I
_chemical_name_systematic
;
(2<i>E</i>)-3-(2-Chloro-6-methyl-3-quinolyl)-1-(1-naphthyl)prop-2-en-1-one
;
_chemical_name_common     ?
_chemical_formula_moiety     'C23 H16 Cl N O'
_chemical_formula_sum     'C23 H16 Cl N O'
_chemical_formula_iupac     'C23 H16 Cl N O'
_chemical_formula_weight     357.82
_chemical_melting_point     ?
_symmetry_cell_setting     monoclinic
_symmetry_space_group_name_H-M     'P 21/c'
_symmetry_space_group_name_Hall     '-P 2ybc'
loop_
    _symmetry_equiv_pos_as_xyz
    'x, y, z'
    '-x, y+1/2, -z+1/2'
    '-x, -y, -z'
    'x, -y-1/2, z-1/2'
_cell_length_a     16.919(8)
_cell_length_b     7.146(3)
_cell_length_c     14.829(5)
_cell_angle_alpha     90.00
_cell_angle_beta     103.29(2)
_cell_angle_gamma     90.00
_cell_volume     1744.9(13)
_cell_formula_units_Z     4
_cell_measurement_reflns_used     6886
_cell_measurement_theta_min     2.8
_cell_measurement_theta_max     27.5
_cell_measurement_temperature     173(2)
_exptl_crystal_description     'plate'
_exptl_crystal_colour     'light yellow'
_exptl_crystal_size_max     0.14
_exptl_crystal_size_mid     0.12
_exptl_crystal_size_min     0.05
_exptl_crystal_density_diffrn     1.362
_exptl_crystal_density_meas     ?
_exptl_crystal_density_method     'not measured'
_exptl_crystal_F_000     744
_exptl_absorpt_coefficient_mu     0.230
_exptl_absorpt_correction_type     multi-scan
_exptl_absorpt_process_details     '(SORTAV; Blessing, 1997)'
_exptl_absorpt_correction_T_min     0.968
_exptl_absorpt_correction_T_max     0.989
_exptl_special_details
;
;
_diffrn_ambient_temperature     173(2)
_diffrn_radiation_type     MoK\a
_diffrn_radiation_wavelength     0.71073
_diffrn_radiation_source     'fine-focus sealed tube'
_diffrn_radiation_monochromator     graphite
_diffrn_measurement_device_type     'Nonius KappaCCD'
_diffrn_measurement_method     ' \w and \f '
_diffrn_detector_area_resol_mean     ?
_diffrn_reflns_number     6886
_diffrn_reflns_av_R_equivalents     0.0394
_diffrn_reflns_av_sigmaI/netI     0.0635
_diffrn_reflns_theta_min     2.82
_diffrn_reflns_theta_max     27.48
_diffrn_reflns_theta_full     27.48
_diffrn_measured_fraction_theta_max     0.996
_diffrn_measured_fraction_theta_full     0.996
_diffrn_reflns_limit_h_min     -21
_diffrn_reflns_limit_h_max     21
_diffrn_reflns_limit_k_min     -8
_diffrn_reflns_limit_k_max     9
_diffrn_reflns_limit_l_min     -19
_diffrn_reflns_limit_l_max     19
_diffrn_standards_number     0
_diffrn_standards_interval_count     ?
_diffrn_standards_interval_time     ?
_diffrn_standards_decay_%     0
_refine_special_details
;
Refinement of <i>F</i>^2^ against ALL reflections. The weighted <i>R</i>-factor
wR and goodness of fit <i>S</i> are based on <i>F</i>^2^, conventional
<i>R</i>-factors <i>R</i> are based on <i>F</i>, with <i>F</i> set to zero for
negative <i>F</i>^2^. The threshold expression of <i>F</i>^2^ >
\s(<i>F</i>^2^) is used only for calculating <i>R</i>-factors(gt) etc. and is
not relevant to the choice of reflections for refinement. <i>R</i>-factors
based on <i>F</i>^2^ are statistically about twice as large as those based on
<i>F</i>, and <i>R</i>- factors based on ALL data will be even larger.
;
_reflns_number_total     3988
_reflns_number_gt     2575
_reflns_threshold_expression     'I>2\s(I)'
_refine_ls_structure_factor_coef     Fsqd
_refine_ls_matrix_type     full
_refine_ls_R_factor_all     0.0964
_refine_ls_R_factor_gt     0.0513
_refine_ls_wR_factor_gt     0.1110
_refine_ls_wR_factor_ref     0.1313
_refine_ls_goodness_of_fit_ref     1.010
_refine_ls_restrained_S_all     1.010
_refine_ls_number_reflns     3988
_refine_ls_number_parameters     236
_refine_ls_number_restraints     0
_refine_ls_hydrogen_treatment     constr
_refine_ls_weighting_scheme     calc
_refine_ls_weighting_details
         'calc w=1/[\s^2^(Fo^2^)+(0.0545P)^2^+0.6476P] where P=(Fo^2^+2Fc^2^)/3'
_atom_sites_solution_hydrogens     difmap
_atom_sites_solution_primary     direct
_atom_sites_solution_secondary     difmap
_refine_ls_shift/su_max     0.000
_refine_ls_shift/su_mean     0.000
_refine_diff_density_max     0.244
_refine_diff_density_min     -0.292
_refine_ls_extinction_method     none
_refine_ls_extinction_coef     ?
loop_
    _atom_type_symbol
    _atom_type_description
    _atom_type_scat_dispersion_real
    _atom_type_scat_dispersion_imag
    _atom_type_scat_source
    'C' 'C' 0.0033 0.0016
                         'International Tables Vol C Tables 4.2.6.8 and 6.1.1.4'
    'H' 'H' 0.0000 0.0000
                         'International Tables Vol C Tables 4.2.6.8 and 6.1.1.4'
    'N' 'N' 0.0061 0.0033
                         'International Tables Vol C Tables 4.2.6.8 and 6.1.1.4'
    'O' 'O' 0.0106 0.0060
                         'International Tables Vol C Tables 4.2.6.8 and 6.1.1.4'
    'Cl' 'Cl' 0.1484 0.1585
                         'International Tables Vol C Tables 4.2.6.8 and 6.1.1.4'
_computing_data_collection     'COLLECT (Hooft, 1998)'
_computing_cell_refinement     'DENZO (Otwinowski & Minor, 1997)'
_computing_data_reduction     'SCALEPACK (Otwinowski & Minor, 1997)'
_computing_structure_solution     'SHELXS97 (Sheldrick, 2008)'
_computing_structure_refinement     'SHELXL97 (Sheldrick, 2008)'
_computing_molecular_graphics     'ORTEP-3 for Windows (Farrugia, 1997)'
_computing_publication_material     'SHELXL97 (Sheldrick, 2008)'
loop_
    _atom_site_type_symbol
    _atom_site_label
    _atom_site_fract_x
    _atom_site_fract_y
    _atom_site_fract_z
    _atom_site_U_iso_or_equiv
    _atom_site_adp_type
    _atom_site_calc_flag
    _atom_site_refinement_flags
    _atom_site_occupancy
    _atom_site_disorder_assembly
    _atom_site_disorder_group
    Cl Cl1 0.05985(4) 0.69090(9) 0.33367(3) 0.0466(2) Uani d . 1 . .
    O O1 0.29189(9) 0.9031(2) 0.21743(9) 0.0428(4) Uani d . 1 . .
    N N1 -0.07435(11) 0.6646(3) 0.20914(11) 0.0364(4) Uani d . 1 . .
    C C1 -0.12197(12) 0.6652(3) 0.11997(13) 0.0319(5) Uani d . 1 . .
    C C2 -0.20482(13) 0.6170(3) 0.10550(15) 0.0378(5) Uani d . 1 . .
    H H2 -0.2275 0.5874 0.1567 0.045 Uiso calc R 1 . .
    C C3 -0.25230(13) 0.6132(3) 0.01723(15) 0.0374(5) Uani d . 1 . .
    H H3 -0.3080 0.5801 0.0081 0.045 Uiso calc R 1 . .
    C C4 -0.22076(13) 0.6572(3) -0.06116(14) 0.0353(5) Uani d . 1 . .
    C C5 -0.14061(13) 0.7047(3) -0.04742(14) 0.0344(5) Uani d . 1 . .
    H H5 -0.1190 0.7363 -0.0992 0.041 Uiso calc R 1 . .
    C C6 -0.08912(13) 0.7078(3) 0.04277(13) 0.0314(5) Uani d . 1 . .
    C C7 -0.00604(13) 0.7522(3) 0.05985(14) 0.0338(5) Uani d . 1 . .
    H H7 0.0172 0.7835 0.0092 0.041 Uiso calc R 1 . .
    C C8 0.04260(13) 0.7514(3) 0.14841(13) 0.0317(5) Uani d . 1 . .
    C C9 0.00187(13) 0.7035(3) 0.21931(13) 0.0328(5) Uani d . 1 . .
    C C10 -0.27558(15) 0.6499(4) -0.15703(16) 0.0481(6) Uani d . 1 . .
    H H10A -0.2452 0.6896 -0.2026 0.058 Uiso calc R 1 . .
    H H10B -0.3219 0.7338 -0.1600 0.058 Uiso calc R 1 . .
    H H10C -0.2952 0.5217 -0.1708 0.058 Uiso calc R 1 . .
    C C11 0.12863(13) 0.8006(3) 0.16855(13) 0.0340(5) Uani d . 1 . .
    H H11 0.1533 0.8344 0.2306 0.041 Uiso calc R 1 . .
    C C12 0.17573(13) 0.8023(3) 0.10796(14) 0.0338(5) Uani d . 1 . .
    H H12 0.1535 0.7696 0.0452 0.041 Uiso calc R 1 . .
    C C13 0.26277(13) 0.8548(3) 0.13762(13) 0.0322(5) Uani d . 1 . .
    C C14 0.31294(12) 0.8425(3) 0.06743(13) 0.0295(5) Uani d . 1 . .
    C C15 0.27849(14) 0.8918(3) -0.02286(13) 0.0361(5) Uani d . 1 . .
    H H15 0.2231 0.9285 -0.0390 0.043 Uiso calc R 1 . .
    C C16 0.32305(16) 0.8890(4) -0.09110(15) 0.0551(7) Uani d . 1 . .
    H H16 0.2983 0.9253 -0.1528 0.066 Uiso calc R 1 . .
    C C17 0.40178(17) 0.8344(5) -0.06904(16) 0.0718(10) Uani d . 1 . .
    H H17 0.4316 0.8325 -0.1160 0.086 Uiso calc R 1 . .
    C C18 0.44086(14) 0.7800(4) 0.02193(15) 0.0489(7) Uani d . 1 . .
    C C19 0.52216(17) 0.7176(5) 0.04411(19) 0.0776(11) Uani d . 1 . .
    H H19 0.5520 0.7158 -0.0029 0.093 Uiso calc R 1 . .
    C C20 0.55878(16) 0.6603(5) 0.13079(18) 0.0637(8) Uani d . 1 . .
    H H20 0.6136 0.6191 0.1443 0.076 Uiso calc R 1 . .
    C C21 0.51529(14) 0.6622(3) 0.19988(16) 0.0439(6) Uani d . 1 . .
    H H21 0.5407 0.6211 0.2605 0.053 Uiso calc R 1 . .
    C C22 0.43669(13) 0.7222(3) 0.18163(14) 0.0361(5) Uani d . 1 . .
    H H22 0.4084 0.7225 0.2300 0.043 Uiso calc R 1 . .
    C C23 0.39635(12) 0.7843(3) 0.09213(13) 0.0309(5) Uani d . 1 . .
loop_
    _atom_site_aniso_label
    _atom_site_aniso_U_11
    _atom_site_aniso_U_22
    _atom_site_aniso_U_33
    _atom_site_aniso_U_12
    _atom_site_aniso_U_13
    _atom_site_aniso_U_23
    Cl1 0.0431(4) 0.0673(4) 0.0265(3) -0.0126(3) 0.0024(2) 0.0045(3)
    O1 0.0350(9) 0.0637(11) 0.0287(7) -0.0057(8) 0.0053(6) -0.0084(7)
    N1 0.0347(11) 0.0459(11) 0.0292(9) -0.0018(9) 0.0088(7) 0.0014(8)
    C1 0.0296(12) 0.0357(12) 0.0304(10) 0.0007(9) 0.0069(8) -0.0012(9)
    C2 0.0325(12) 0.0425(14) 0.0404(11) 0.0001(10) 0.0122(9) 0.0013(10)
    C3 0.0278(12) 0.0360(13) 0.0471(12) 0.0011(10) 0.0056(9) -0.0001(10)
    C4 0.0336(12) 0.0302(12) 0.0387(11) 0.0032(9) 0.0014(9) -0.0003(9)
    C5 0.0365(13) 0.0357(12) 0.0306(10) -0.0006(10) 0.0071(9) 0.0002(9)
    C6 0.0310(12) 0.0334(12) 0.0301(10) 0.0008(9) 0.0074(8) -0.0015(9)
    C7 0.0340(12) 0.0409(13) 0.0282(10) -0.0013(10) 0.0107(8) -0.0011(9)
    C8 0.0301(11) 0.0371(12) 0.0284(10) -0.0013(9) 0.0081(8) -0.0031(9)
    C9 0.0329(12) 0.0396(13) 0.0256(9) -0.0005(10) 0.0059(8) -0.0007(9)
    C10 0.0419(14) 0.0500(15) 0.0448(13) -0.0038(12) -0.0056(11) 0.0043(11)
    C11 0.0318(12) 0.0404(13) 0.0287(10) -0.0021(10) 0.0043(8) -0.0006(9)
    C12 0.0298(11) 0.0418(13) 0.0284(9) -0.0005(10) 0.0041(8) -0.0034(9)
    C13 0.0297(12) 0.0363(12) 0.0294(10) -0.0014(9) 0.0041(8) -0.0007(9)
    C14 0.0277(11) 0.0319(12) 0.0277(9) -0.0013(9) 0.0039(8) -0.0022(8)
    C15 0.0323(12) 0.0427(13) 0.0309(10) 0.0031(10) 0.0023(9) 0.0004(9)
    C16 0.0447(15) 0.093(2) 0.0267(11) 0.0093(14) 0.0061(10) 0.0086(12)
    C17 0.0466(17) 0.142(3) 0.0321(12) 0.0179(18) 0.0187(11) 0.0051(16)
    C18 0.0329(13) 0.080(2) 0.0340(11) 0.0100(13) 0.0085(9) -0.0020(12)
    C19 0.0408(16) 0.148(3) 0.0466(14) 0.0298(19) 0.0155(12) -0.0024(18)
    C20 0.0354(15) 0.094(2) 0.0567(16) 0.0209(15) 0.0012(12) -0.0071(15)
    C21 0.0383(14) 0.0456(14) 0.0409(12) 0.0005(11) -0.0051(10) 0.0013(11)
    C22 0.0321(12) 0.0404(13) 0.0335(11) -0.0040(10) 0.0025(9) 0.0028(9)
    C23 0.0281(11) 0.0341(12) 0.0290(10) -0.0021(9) 0.0035(8) -0.0033(9)
_geom_special_details
;
All esds (except the esd in the dihedral angle between two l.s. planes) are
estimated using the full covariance matrix. The cell esds are taken into
account individually in the estimation of esds in distances, angles and
torsion angles; correlations between esds in cell parameters are only used
when they are defined by crystal symmetry. An approximate (isotropic)
treatment of cell esds is used for estimating esds involving l.s. planes.
;
loop_
    _geom_bond_atom_site_label_1
    _geom_bond_atom_site_label_2
    _geom_bond_site_symmetry_2
    _geom_bond_distance
    _geom_bond_publ_flag
    Cl1 C9 . 1.755(2) ?
    O1 C13 . 1.222(2) ?
    N1 C9 . 1.294(3) ?
    N1 C1 . 1.381(3) ?
    C1 C2 . 1.411(3) ?
    C1 C6 . 1.416(3) ?
    C2 C3 . 1.370(3) ?
    C2 H2 . 0.9500 ?
    C3 C4 . 1.421(3) ?
    C3 H3 . 0.9500 ?
    C4 C5 . 1.367(3) ?
    C4 C10 . 1.509(3) ?
    C5 C6 . 1.419(3) ?
    C5 H5 . 0.9500 ?
    C6 C7 . 1.406(3) ?
    C7 C8 . 1.380(3) ?
    C7 H7 . 0.9500 ?
    C8 C9 . 1.425(3) ?
    C8 C11 . 1.460(3) ?
    C10 H10A . 0.9800 ?
    C10 H10B . 0.9800 ?
    C10 H10C . 0.9800 ?
    C11 C12 . 1.331(3) ?
    C11 H11 . 0.9500 ?
    C12 C13 . 1.485(3) ?
    C12 H12 . 0.9500 ?
    C13 C14 . 1.489(3) ?
    C14 C15 . 1.378(3) ?
    C14 C23 . 1.436(3) ?
    C15 C16 . 1.394(3) ?
    C15 H15 . 0.9500 ?
    C16 C17 . 1.354(4) ?
    C16 H16 . 0.9500 ?
    C17 C18 . 1.414(3) ?
    C17 H17 . 0.9500 ?
    C18 C19 . 1.411(4) ?
    C18 C23 . 1.418(3) ?
    C19 C20 . 1.356(4) ?
    C19 H19 . 0.9500 ?
    C20 C21 . 1.392(4) ?
    C20 H20 . 0.9500 ?
    C21 C22 . 1.364(3) ?
    C21 H21 . 0.9500 ?
    C22 C23 . 1.417(3) ?
    C22 H22 . 0.9500 ?
loop_
    _geom_angle_atom_site_label_1
    _geom_angle_atom_site_label_2
    _geom_angle_atom_site_label_3
    _geom_angle_site_symmetry_1
    _geom_angle_site_symmetry_3
    _geom_angle
    _geom_angle_publ_flag
    C9 N1 C1 . . 117.22(17) ?
    N1 C1 C2 . . 119.03(18) ?
    N1 C1 C6 . . 121.58(19) ?
    C2 C1 C6 . . 119.37(18) ?
    C3 C2 C1 . . 119.6(2) ?
    C3 C2 H2 . . 120.2 ?
    C1 C2 H2 . . 120.2 ?
    C2 C3 C4 . . 122.0(2) ?
    C2 C3 H3 . . 119.0 ?
    C4 C3 H3 . . 119.0 ?
    C5 C4 C3 . . 118.63(19) ?
    C5 C4 C10 . . 121.5(2) ?
    C3 C4 C10 . . 119.9(2) ?
    C4 C5 C6 . . 121.2(2) ?
    C4 C5 H5 . . 119.4 ?
    C6 C5 H5 . . 119.4 ?
    C7 C6 C1 . . 117.71(18) ?
    C7 C6 C5 . . 123.03(19) ?
    C1 C6 C5 . . 119.26(19) ?
    C8 C7 C6 . . 121.54(19) ?
    C8 C7 H7 . . 119.2 ?
    C6 C7 H7 . . 119.2 ?
    C7 C8 C9 . . 114.79(19) ?
    C7 C8 C11 . . 122.81(19) ?
    C9 C8 C11 . . 122.37(18) ?
    N1 C9 C8 . . 127.14(18) ?
    N1 C9 Cl1 . . 114.98(15) ?
    C8 C9 Cl1 . . 117.87(16) ?
    C4 C10 H10A . . 109.5 ?
    C4 C10 H10B . . 109.5 ?
    H10A C10 H10B . . 109.5 ?
    C4 C10 H10C . . 109.5 ?
    H10A C10 H10C . . 109.5 ?
    H10B C10 H10C . . 109.5 ?
    C12 C11 C8 . . 125.99(19) ?
    C12 C11 H11 . . 117.0 ?
    C8 C11 H11 . . 117.0 ?
    C11 C12 C13 . . 120.61(18) ?
    C11 C12 H12 . . 119.7 ?
    C13 C12 H12 . . 119.7 ?
    O1 C13 C12 . . 120.64(19) ?
    O1 C13 C14 . . 121.71(19) ?
    C12 C13 C14 . . 117.64(17) ?
    C15 C14 C23 . . 119.57(18) ?
    C15 C14 C13 . . 118.85(19) ?
    C23 C14 C13 . . 121.57(17) ?
    C14 C15 C16 . . 121.6(2) ?
    C14 C15 H15 . . 119.2 ?
    C16 C15 H15 . . 119.2 ?
    C17 C16 C15 . . 119.7(2) ?
    C17 C16 H16 . . 120.2 ?
    C15 C16 H16 . . 120.2 ?
    C16 C17 C18 . . 121.9(2) ?
    C16 C17 H17 . . 119.1 ?
    C18 C17 H17 . . 119.1 ?
    C19 C18 C17 . . 121.8(2) ?
    C19 C18 C23 . . 119.3(2) ?
    C17 C18 C23 . . 118.9(2) ?
    C20 C19 C18 . . 121.7(2) ?
    C20 C19 H19 . . 119.2 ?
    C18 C19 H19 . . 119.2 ?
    C19 C20 C21 . . 119.4(2) ?
    C19 C20 H20 . . 120.3 ?
    C21 C20 H20 . . 120.3 ?
    C22 C21 C20 . . 120.9(2) ?
    C22 C21 H21 . . 119.6 ?
    C20 C21 H21 . . 119.6 ?
    C21 C22 C23 . . 121.5(2) ?
    C21 C22 H22 . . 119.3 ?
    C23 C22 H22 . . 119.3 ?
    C22 C23 C18 . . 117.3(2) ?
    C22 C23 C14 . . 124.28(19) ?
    C18 C23 C14 . . 118.41(18) ?
loop_
    _geom_torsion_atom_site_label_1
    _geom_torsion_atom_site_label_2
    _geom_torsion_atom_site_label_3
    _geom_torsion_atom_site_label_4
    _geom_torsion_site_symmetry_1
    _geom_torsion_site_symmetry_2
    _geom_torsion_site_symmetry_3
    _geom_torsion_site_symmetry_4
    _geom_torsion
    _geom_torsion_publ_flag
    C9 N1 C1 C2 . . . . 177.8(2) ?
    C9 N1 C1 C6 . . . . -0.4(3) ?
    N1 C1 C2 C3 . . . . -178.6(2) ?
    C6 C1 C2 C3 . . . . -0.3(3) ?
    C1 C2 C3 C4 . . . . -0.3(3) ?
    C2 C3 C4 C5 . . . . 0.0(3) ?
    C2 C3 C4 C10 . . . . 179.7(2) ?
    C3 C4 C5 C6 . . . . 0.9(3) ?
    C10 C4 C5 C6 . . . . -178.8(2) ?
    N1 C1 C6 C7 . . . . -0.8(3) ?
    C2 C1 C6 C7 . . . . -179.0(2) ?
    N1 C1 C6 C5 . . . . 179.4(2) ?
    C2 C1 C6 C5 . . . . 1.2(3) ?
    C4 C5 C6 C7 . . . . 178.7(2) ?
    C4 C5 C6 C1 . . . . -1.5(3) ?
    C1 C6 C7 C8 . . . . 1.1(3) ?
    C5 C6 C7 C8 . . . . -179.1(2) ?
    C6 C7 C8 C9 . . . . -0.3(3) ?
    C6 C7 C8 C11 . . . . -178.7(2) ?
    C1 N1 C9 C8 . . . . 1.5(3) ?
    C1 N1 C9 Cl1 . . . . -177.48(16) ?
    C7 C8 C9 N1 . . . . -1.1(3) ?
    C11 C8 C9 N1 . . . . 177.3(2) ?
    C7 C8 C9 Cl1 . . . . 177.80(17) ?
    C11 C8 C9 Cl1 . . . . -3.7(3) ?
    C7 C8 C11 C12 . . . . -19.2(4) ?
    C9 C8 C11 C12 . . . . 162.5(2) ?
    C8 C11 C12 C13 . . . . -179.8(2) ?
    C11 C12 C13 O1 . . . . -2.4(3) ?
    C11 C12 C13 C14 . . . . 176.4(2) ?
    O1 C13 C14 C15 . . . . -143.8(2) ?
    C12 C13 C14 C15 . . . . 37.4(3) ?
    O1 C13 C14 C23 . . . . 34.9(3) ?
    C12 C13 C14 C23 . . . . -143.8(2) ?
    C23 C14 C15 C16 . . . . -0.9(3) ?
    C13 C14 C15 C16 . . . . 177.9(2) ?
    C14 C15 C16 C17 . . . . 0.9(4) ?
    C15 C16 C17 C18 . . . . -0.2(5) ?
    C16 C17 C18 C19 . . . . 178.0(3) ?
    C16 C17 C18 C23 . . . . -0.5(5) ?
    C17 C18 C19 C20 . . . . -178.0(3) ?
    C23 C18 C19 C20 . . . . 0.5(5) ?
    C18 C19 C20 C21 . . . . 0.2(5) ?
    C19 C20 C21 C22 . . . . -0.5(5) ?
    C20 C21 C22 C23 . . . . 0.1(4) ?
    C21 C22 C23 C18 . . . . 0.5(3) ?
    C21 C22 C23 C14 . . . . 177.5(2) ?
    C19 C18 C23 C22 . . . . -0.8(4) ?
    C17 C18 C23 C22 . . . . 177.7(3) ?
    C19 C18 C23 C14 . . . . -178.0(3) ?
    C17 C18 C23 C14 . . . . 0.5(4) ?
    C15 C14 C23 C22 . . . . -176.9(2) ?
    C13 C14 C23 C22 . . . . 4.4(3) ?
    C15 C14 C23 C18 . . . . 0.1(3) ?
    C13 C14 C23 C18 . . . . -178.6(2) ?
loop_
    _geom_hbond_atom_site_label_D
    _geom_hbond_atom_site_label_H
    _geom_hbond_atom_site_label_A
    _geom_hbond_site_symmetry_A
    _geom_hbond_distance_DH
    _geom_hbond_distance_HA
    _geom_hbond_distance_DA
    _geom_hbond_angle_DHA
    C7 H7 Cl1 4_575 0.95 2.86 3.792(2) 166
    C11 H11 Cl1 . 0.95 2.65 3.045(2) 106
    C11 H11 O1 . 0.95 2.45 2.788(3) 101
    C22 H22 O1 . 0.95 2.33 2.924(3) 120
