# Supplementary material for: (2E)-3-(2-Chloro-6-methyl-3-quinol­yl)-1-(1-naphth­yl)prop-2-en-1-one
Source: Acta Crystallogr Sect E Struct Rep Online. 2010 Mar 6;66(Pt 4):o761. doi: 10.1107/S1600536810007828 (PMC2984001; doi:10.1107/S1600536810007828)
Supplement: Supplementary file 2 [file e-66-0o761-Isup2.hkl]

#
# h,k,l, Fc-squared, Fo-squared, sigma(Fo-squared) and status flag
#
data_I
_shelx_title ' Compound X'
_shelx_refln_list_code          4
_shelx_F_calc_maximum      144.66
_exptl_crystal_F_000       744.00
_reflns_d_resolution_high  0.7701
 
loop_
 _symmetry_equiv_pos_as_xyz
 'x, y, z'
 '-x, y+1/2, -z+1/2'
 '-x, -y, -z'
 'x, -y-1/2, z-1/2'
 
_cell_length_a    16.9190
_cell_length_b     7.1460
_cell_length_c    14.8290
_cell_angle_alpha  90.000
_cell_angle_beta  103.290
_cell_angle_gamma  90.000
 
_shelx_F_squared_multiplier     1.000
 
loop_
 _refln_index_h
 _refln_index_k
 _refln_index_l
 _refln_F_squared_calc
 _refln_F_squared_meas
 _refln_F_squared_sigma
 _refln_observed_status
   4   0   0     5373.20     4749.12    118.15 o
   5   0   0     3113.77     2884.28     76.29 o
   6   0   0     3878.07     3745.39     98.90 o
   7   0   0     2765.17     2921.23     79.41 o
   8   0   0     1483.92     1442.74     44.62 o
   9   0   0      549.34      447.71     19.67 o
  10   0   0        4.46       11.40      7.26 o
  11   0   0      100.90       80.79      8.82 o
  12   0   0       44.06       48.04      7.80 o
  13   0   0      101.81      119.29     11.75 o
  14   0   0      539.61      591.35     22.61 o
  15   0   0      911.13      898.53     32.33 o
  16   0   0      695.03      720.41     34.19 o
  17   0   0       14.49       28.25     15.11 o
  18   0   0      345.85      356.49     31.43 o
  19   0   0        6.61       13.13     23.99 o
  20   0   0        1.43      -19.19     19.73 o
  21   0   0        0.24       18.59     20.87 o
   2   1   0     5068.12     4768.07     91.34 o
   3   1   0     3280.57     3007.72     54.11 o
   4   1   0     2649.48     2404.65     39.24 o
   5   1   0      301.01      247.60      6.93 o
   6   1   0     1086.22     1068.06     22.04 o
   7   1   0     1705.50     1785.68     36.58 o
   8   1   0     7518.51     8214.53    144.29 o
   9   1   0     1046.76     1094.92     21.43 o
  10   1   0        1.62       -1.91      7.44 o
  11   1   0      568.98      567.28     14.29 o
  12   1   0      118.30      106.30      6.67 o
  13   1   0      316.02      309.28     17.33 o
  14   1   0      134.27      139.36     13.76 o
  15   1   0     1300.74     1182.69     31.90 o
  16   1   0       81.12       77.79      8.22 o
  17   1   0      148.42      139.43     12.58 o
  18   1   0       48.58       85.24     14.81 o
  19   1   0       25.41        0.80     28.10 o
  20   1   0       19.90       -5.25     13.40 o
  21   1   0       16.38       39.02     16.90 o
   1   2   0     3947.93     3709.58     62.21 o
   2   2   0    15541.13    14880.10    236.57 o
   3   2   0      182.16      172.42      4.48 o
   4   2   0      112.46      112.18      6.33 o
   5   2   0      293.01      298.87      7.52 o
   6   2   0      304.43      313.40      7.91 o
   7   2   0      230.73      310.53     12.56 o
   8   2   0      155.69      132.52     12.65 o
   9   2   0        9.52        8.29      3.98 o
  10   2   0      174.67      154.81      7.45 o
  11   2   0       85.59       74.24      6.07 o
  12   2   0       17.91       18.48      5.11 o
  13   2   0       63.88       57.38      6.22 o
  14   2   0       85.34       82.12      8.55 o
  15   2   0      209.41      216.50     11.07 o
  16   2   0      379.66      369.17     51.70 o
  17   2   0       28.53       33.44     10.54 o
  18   2   0      151.30      130.56     17.27 o
  19   2   0        4.75        1.29     26.63 o
  20   2   0        5.76        4.19     13.57 o
   1   3   0       36.41       43.65      7.44 o
   2   3   0      240.29      212.26      5.95 o
   3   3   0     1890.62     1781.34     29.71 o
   4   3   0     1717.14     1813.30     36.22 o
   5   3   0     1101.58     1070.37     19.74 o
   6   3   0     2490.92     2663.49     44.98 o
   7   3   0       30.68       35.91     12.83 o
   8   3   0       27.63       27.78      6.93 o
   9   3   0       41.85       38.86      8.16 o
  10   3   0      109.35      136.94      7.80 o
  11   3   0      281.65      337.42     10.61 o
  12   3   0        2.66        3.74      5.47 o
  13   3   0      128.98       86.02     11.84 o
  14   3   0       96.55       97.59      8.25 o
  15   3   0      567.90      546.71     28.04 o
  16   3   0       11.88        2.35      7.60 o
  17   3   0        9.12      -13.11      8.74 o
  18   3   0        6.79       -1.57     11.67 o
  19   3   0        0.40       -0.08     25.46 o
  20   3   0        0.04        3.05     15.74 o
   0   4   0      865.19      938.69     28.64 o
   1   4   0      552.03      569.26     13.62 o
   2   4   0     5627.14     6000.41    167.48 o
   3   4   0        0.11        2.87      2.33 o
   4   4   0      707.47      740.34     15.52 o
   5   4   0     1418.31     1517.60     64.56 o
   6   4   0      302.86      307.55     10.27 o
   7   4   0       66.15       73.53      4.33 o
   8   4   0        1.22        1.81      3.39 o
   9   4   0       71.76       70.07      9.33 o
  10   4   0       65.35       70.82      6.03 o
  11   4   0        6.93        7.72      8.37 o
  12   4   0        6.87        7.11      4.95 o
  13   4   0       10.17       -0.65      5.50 o
  14   4   0        7.44       -0.82     24.23 o
  15   4   0       45.60       30.84     12.50 o
  16   4   0        1.50        6.25     20.99 o
  17   4   0       30.94       73.41     21.56 o
  18   4   0       12.16       23.52     15.81 o
  19   4   0        1.36       20.78     22.76 o
   1   5   0      120.48      124.17     17.42 o
   2   5   0       40.91       30.32      3.76 o
   3   5   0      124.75      133.12      5.22 o
   4   5   0      345.42      406.44     17.75 o
   5   5   0      310.27      301.65     15.11 o
   6   5   0       28.81       39.12     12.32 o
   7   5   0        5.10        3.68      5.94 o
   8   5   0       23.10       23.49      7.03 o
   9   5   0       29.06       38.87      7.27 o
  10   5   0       44.48       48.31     17.18 o
  11   5   0       20.19       24.64      5.29 o
  12   5   0       16.11       13.72     11.43 o
  13   5   0      140.30      128.00     16.40 o
  14   5   0       13.21        9.54      8.34 o
  15   5   0        3.09       -6.00     14.99 o
  16   5   0       34.17       34.25     16.91 o
  17   5   0       40.47       61.05     18.77 o
  18   5   0        5.69        6.00     18.59 o
   0   6   0      327.68      333.84     17.97 o
   1   6   0       46.31       69.19     23.12 o
   2   6   0        0.36        3.89      3.60 o
   3   6   0      169.08      174.66     12.35 o
   4   6   0       55.29       48.79      7.44 o
   5   6   0      258.25      336.37     13.49 o
   6   6   0       58.96       56.12      7.48 o
   7   6   0      199.60      236.77     13.25 o
   8   6   0        6.70        5.42     11.13 o
   9   6   0        9.55       13.51     13.79 o
  10   6   0        1.62        5.94      9.87 o
  11   6   0       31.03       37.70     11.56 o
  12   6   0        6.41       17.93     13.67 o
  13   6   0       20.98       25.67     13.67 o
  14   6   0       15.28       22.79     16.13 o
  15   6   0       43.22       34.85     16.79 o
  16   6   0       51.06       43.06     16.73 o
   1   7   0        2.25       -6.48     13.52 o
   2   7   0       17.32       21.92      7.09 o
   3   7   0        4.94        6.00      9.57 o
   4   7   0        2.86       -4.99      8.14 o
   5   7   0        1.38       -1.71     13.43 o
   6   7   0      111.99       94.04     11.20 o
   7   7   0        5.09       -4.31      8.29 o
   8   7   0        3.66      -10.08     11.99 o
   9   7   0        0.21        2.56     14.19 o
  10   7   0        6.03      -13.13     13.13 o
  11   7   0       35.66       23.99     15.59 o
  12   7   0        9.41      -11.93     14.87 o
  13   7   0       18.06       30.65     17.87 o
  14   7   0        0.57       -7.80     14.33 o
   0   8   0       15.53       15.72      4.52 o
   1   8   0       55.83       41.58     14.75 o
   2   8   0       67.36       62.98     16.04 o
   3   8   0       41.21       24.62      9.73 o
   4   8   0      166.88      134.26     33.23 o
   5   8   0       26.56       26.16     23.69 o
   6   8   0        1.07      -10.17     17.45 o
   7   8   0       14.65       -0.60     14.57 o
   8   8   0        9.27       15.53     12.53 o
   9   8   0        3.44       -2.40     13.73 o
  10   8   0        0.02      -20.51     13.67 o
   1   9   0        8.77      -16.13     18.47 o
   2   9   0        2.57      -19.61     13.07 o
   3   9   0        0.13      -10.80     13.79 o
   4   9   0        5.26      -31.31     20.87 o
   5   9   0        1.66       15.53     28.79 o
 -21   1   1        0.60        4.84     14.00 o
 -20   1   1       44.71       71.08     26.69 o
 -19   1   1        7.38       11.40     16.13 o
 -18   1   1       35.35       19.14     16.05 o
 -17   1   1       93.57       97.38     10.50 o
 -16   1   1        1.76        5.64      7.88 o
 -15   1   1       36.15       45.40      6.54 o
 -14   1   1        2.92        7.75      7.80 o
 -13   1   1        2.66       -3.44      4.90 o
 -12   1   1       55.19       51.80      6.21 o
 -11   1   1      172.79      196.35     10.98 o
 -10   1   1        5.31       -0.67      5.07 o
  -9   1   1      474.77      522.03     30.26 o
  -8   1   1      635.13      650.71     16.33 o
  -7   1   1      327.34      389.89     10.58 o
  -6   1   1      321.17      334.21     28.91 o
  -5   1   1      249.88      258.10      7.78 o
  -4   1   1      933.56      849.32     17.65 o
  -3   1   1     2635.36     2461.37     50.18 o
  -2   1   1       22.11        8.75      2.47 o
   0   1   1       10.41       11.31      1.46 o
   1   1   1     2484.79     2133.48    204.24 o
   2   1   1      168.98      157.41      9.51 o
   3   1   1     3500.51     3329.02     47.94 o
   4   1   1        0.18       -4.90      3.27 o
   5   1   1      202.21      224.39      9.15 o
   6   1   1     1292.69     1379.89     25.43 o
   7   1   1      362.78      444.45     10.90 o
   8   1   1      323.73      363.43     10.71 o
   9   1   1      360.97      388.22     10.44 o
  10   1   1       78.06       96.29      6.21 o
  11   1   1      310.30      309.43     10.13 o
  12   1   1        7.48        6.68      8.37 o
  13   1   1        1.15        1.60      4.44 o
  14   1   1       63.09       46.65      6.61 o
  15   1   1        1.69       -3.90      6.90 o
  16   1   1        1.62       11.65      7.17 o
  17   1   1        1.84       -6.87     10.85 o
  18   1   1       19.91       17.54     13.50 o
  19   1   1       10.10       24.08     15.48 o
  20   1   1        0.65      -24.34     18.23 o
 -21   2   1        0.00       32.10     19.62 o
 -20   2   1       21.89       26.47     14.65 o
 -19   2   1       81.08      110.40     16.92 o
 -18   2   1        5.67       -4.19     10.15 o
 -17   2   1       27.67       32.96      9.41 o
 -16   2   1      624.60      597.11     24.10 o
 -15   2   1       70.30       79.10      7.54 o
 -14   2   1        3.13        3.21      5.56 o
 -13   2   1       10.09       11.57      5.34 o
 -12   2   1        0.03        6.33      4.89 o
 -11   2   1       40.73       22.37      6.27 o
 -10   2   1      110.79       99.28      5.62 o
  -9   2   1        4.71        5.50      3.70 o
  -8   2   1      389.07      436.17     10.96 o
  -7   2   1     3457.19     3376.69    127.72 o
  -6   2   1     1483.07     1532.75     27.57 o
  -5   2   1     2827.30     2673.95     46.16 o
  -4   2   1       70.60       69.89      3.99 o
  -3   2   1      417.82      453.74      8.57 o
  -2   2   1    12131.93    11474.01    187.33 o
   0   2   1     2518.64     2280.04     41.24 o
   1   2   1    20926.73    19565.10    310.01 o
   2   2   1    10380.01     9864.68    143.75 o
   3   2   1       27.06       35.05      4.86 o
   4   2   1      553.15      547.45     10.16 o
   5   2   1     1165.35     1181.32     20.81 o
   6   2   1       65.22       86.06      4.68 o
   7   2   1     2030.09     2081.22     41.41 o
   8   2   1      885.09      850.82     27.71 o
   9   2   1      295.16      295.01      8.27 o
  10   2   1       27.93       21.81      4.65 o
  11   2   1       62.57       67.18      6.36 o
  12   2   1      471.13      481.95     13.43 o
  13   2   1      117.98      136.51     14.93 o
  14   2   1      420.57      384.49     19.64 o
  15   2   1      238.29      203.36     10.55 o
  16   2   1       27.91       26.38      8.91 o
  17   2   1        0.11        2.46     10.83 o
  18   2   1       53.92       69.36     13.87 o
  19   2   1        6.88        9.20     13.40 o
  20   2   1        2.35      -24.60     16.40 o
 -20   3   1       17.35      -10.57     27.20 o
 -19   3   1        0.23        6.72     18.91 o
 -18   3   1       12.54        3.71     11.59 o
 -17   3   1      262.03      259.08     16.10 o
 -16   3   1       86.49       91.10     13.70 o
 -15   3   1       42.75       61.27     12.98 o
 -14   3   1      108.60       62.90      8.34 o
 -13   3   1      282.32      278.22     10.99 o
 -12   3   1      124.85      120.12      6.94 o
 -11   3   1      129.88      131.06      7.12 o
 -10   3   1        4.06        7.65     10.47 o
  -9   3   1      565.84      628.82     14.75 o
  -8   3   1     1377.55     1576.21     32.18 o
  -7   3   1       22.14       30.46     11.46 o
  -6   3   1      757.68      800.55     16.33 o
  -5   3   1      314.26      269.85      6.67 o
  -4   3   1     1040.23      991.73     21.60 o
  -3   3   1     2136.36     2239.57     41.58 o
  -2   3   1       70.91       74.59      4.87 o
  -1   3   1      129.26      115.97     10.59 o
   0   3   1        0.16       -1.18      4.26 o
   1   3   1      877.05     1003.15     20.75 o
   2   3   1       41.76       42.88      3.09 o
   3   3   1     1778.89     1770.74     29.63 o
   4   3   1       77.83       67.72      3.86 o
   5   3   1      559.57      564.69     11.41 o
   6   3   1     1289.72     1384.61     26.10 o
   7   3   1      232.38      287.63      9.06 o
   8   3   1      213.28      198.66     19.10 o
   9   3   1      955.53      986.55     20.32 o
  10   3   1        3.89       -2.37      6.60 o
  11   3   1      428.11      473.16     13.30 o
  12   3   1       11.49       17.18      6.87 o
  13   3   1      122.84      113.15      7.87 o
  14   3   1      248.24      255.69     16.85 o
  15   3   1       36.10       28.02      9.30 o
  16   3   1       37.10       32.99     10.79 o
  17   3   1        5.90        9.53      9.98 o
  18   3   1       38.69       39.60     19.72 o
  19   3   1       18.47       40.07     38.71 o
 -19   4   1       49.43       64.64     22.36 o
 -18   4   1       69.80       71.28     17.61 o
 -17   4   1      142.65      132.33     15.19 o
 -16   4   1      181.14      146.44     12.88 o
 -15   4   1        0.02        8.64     16.46 o
 -14   4   1      151.75      134.61      9.63 o
 -13   4   1       11.28        0.79      4.58 o
 -12   4   1      125.44      128.96     12.86 o
 -11   4   1        0.12       -8.55      5.70 o
 -10   4   1       24.11       29.44      4.77 o
  -9   4   1      134.11      135.14     13.61 o
  -8   4   1      420.43      418.43     10.22 o
  -7   4   1      278.81      318.25     17.60 o
  -6   4   1      395.48      412.03     11.90 o
  -5   4   1       67.84       83.85      6.35 o
  -4   4   1      115.39      136.68      6.99 o
  -3   4   1     3431.80     3431.52     60.88 o
  -2   4   1     6221.15     6327.52    120.76 o
  -1   4   1     3351.05     3540.11     63.77 o
   0   4   1     1110.21     1187.52     35.44 o
   1   4   1      425.58      427.22     11.45 o
   2   4   1      753.05      711.22     14.45 o
   3   4   1      545.40      570.49     14.66 o
   4   4   1      145.93      162.57      6.21 o
   5   4   1      416.50      435.77     13.76 o
   6   4   1      191.58      159.60      7.97 o
   7   4   1      256.99      250.90      8.61 o
   8   4   1      447.30      448.47     12.15 o
   9   4   1       33.63       28.88      5.05 o
  10   4   1        0.44        5.46     10.47 o
  11   4   1       13.50       12.27      5.03 o
  12   4   1      307.30      305.06     16.97 o
  13   4   1       94.48       93.93      8.99 o
  14   4   1      389.47      387.02     19.97 o
  15   4   1       48.43       35.98     10.32 o
  16   4   1       77.87       66.71     21.02 o
  17   4   1       47.64       81.41     17.40 o
  18   4   1       17.92       30.17     14.43 o
  19   4   1        3.58      -16.08     14.12 o
 -18   5   1       10.84       -2.40     17.93 o
 -17   5   1       47.62       19.85     17.45 o
 -16   5   1      137.25       79.05     16.13 o
 -15   5   1       22.69       19.19     14.39 o
 -14   5   1       83.46       66.51      9.60 o
 -13   5   1      251.16      297.12     14.34 o
 -12   5   1       10.67       15.03      5.08 o
 -11   5   1        0.80       -0.79      6.30 o
 -10   5   1       11.74       -0.07      9.33 o
  -9   5   1       20.03       29.93      6.69 o
  -8   5   1      167.09      186.94     20.45 o
  -7   5   1      398.98      438.65     22.73 o
  -6   5   1      216.79      223.41     10.47 o
  -5   5   1        2.78        8.52      6.60 o
  -4   5   1      112.40      119.93      7.57 o
  -3   5   1        6.04        0.57      4.46 o
  -2   5   1       11.97       14.92      1.64 o
  -1   5   1       17.75       19.46      5.11 o
   0   5   1       20.38       29.27      5.69 o
   1   5   1       65.27       48.89      5.55 o
   2   5   1        0.09       -2.47      6.00 o
   3   5   1        1.02       -3.16      4.42 o
   4   5   1      227.27      256.86      9.00 o
   5   5   1     1942.68     1995.66     37.03 o
   6   5   1       25.14       26.63      5.87 o
   7   5   1        0.05        8.36      8.40 o
   8   5   1        3.67      -10.65      8.13 o
   9   5   1      184.59      169.05     11.06 o
  10   5   1       96.11       85.98      8.71 o
  11   5   1      114.08      109.34     16.94 o
  12   5   1       20.16       28.15      6.62 o
  13   5   1      239.59      245.24     13.21 o
  14   5   1      132.15      120.91     11.34 o
  15   5   1       12.87      -11.93     18.59 o
  16   5   1       52.52       35.38     15.71 o
  17   5   1       12.53       14.39     15.05 o
 -16   6   1        4.69       23.99     15.59 o
 -15   6   1        1.01       12.59     16.85 o
 -14   6   1       54.59       56.92     15.53 o
 -13   6   1        0.73       -3.54     11.34 o
 -12   6   1       21.10      -12.59     11.99 o
 -11   6   1        9.31       -3.55     13.22 o
 -10   6   1       49.63       38.45      9.64 o
  -9   6   1       20.23       22.66      9.63 o
  -8   6   1       17.92       13.79      6.86 o
  -7   6   1        8.91       10.43      7.80 o
  -6   6   1       30.18       26.80      6.32 o
  -5   6   1      164.15      186.04     10.47 o
  -4   6   1      155.16      182.80     16.40 o
  -3   6   1     2089.11     2234.97     51.08 o
  -2   6   1      570.77      597.27     19.02 o
  -1   6   1       10.65        9.70      5.37 o
   0   6   1       72.60       92.33     29.21 o
   1   6   1      107.19      127.91      6.28 o
   2   6   1       18.08       20.95      8.37 o
   3   6   1      163.38      162.11      6.79 o
   4   6   1      239.33      224.52      7.46 o
   5   6   1       30.32       33.27      7.14 o
   6   6   1      126.66      140.25     14.45 o
   7   6   1        2.67        6.17      6.24 o
   8   6   1       77.01       74.78     19.52 o
   9   6   1        2.59        6.78     17.60 o
  10   6   1        2.86       12.86     14.72 o
  11   6   1       28.45       13.95     20.69 o
  12   6   1      111.28      126.44     28.67 o
  13   6   1        2.48        3.00     18.05 o
  14   6   1       24.23        8.94     13.73 o
  15   6   1        0.24       -1.80     17.51 o
  16   6   1       27.91       36.58     18.65 o
 -14   7   1        1.95        4.74     20.27 o
 -13   7   1        0.28      -10.14     13.07 o
 -12   7   1       27.96        3.54     13.67 o
 -11   7   1        6.58       -3.00     13.85 o
 -10   7   1        2.45       19.19     12.65 o
  -9   7   1       20.89       35.41     22.28 o
  -8   7   1        6.10       22.86     13.18 o
  -7   7   1       97.65       91.12     11.00 o
  -6   7   1        6.24       12.50     12.53 o
  -5   7   1        3.48       15.17     13.52 o
  -4   7   1        0.12      -11.01     15.32 o
  -3   7   1       90.24       86.45      8.46 o
  -2   7   1        1.42       -5.75      6.90 o
  -1   7   1        1.68       -6.46     12.29 o
   0   7   1       32.52       35.35      8.13 o
   1   7   1        0.01        3.35      4.98 o
   2   7   1        1.09        3.26      3.48 o
   3   7   1        6.24       10.77      2.86 o
   4   7   1       29.84       42.44     18.65 o
   5   7   1      347.24      349.85     27.53 o
   6   7   1        6.62       23.95     11.96 o
   7   7   1        2.63        2.06      9.64 o
   8   7   1        4.58       12.31     14.99 o
   9   7   1        0.18       -4.96      9.87 o
  10   7   1        0.45        6.42     18.29 o
  11   7   1       68.56       87.50     15.59 o
  12   7   1       44.46       27.47     16.19 o
  13   7   1       26.35        6.60     17.99 o
 -11   8   1        3.69      -17.93     21.59 o
 -10   8   1       48.17       43.06     22.85 o
  -9   8   1       20.97       18.59     14.99 o
  -8   8   1        6.24       21.65     12.05 o
  -7   8   1        0.00      -10.80     16.73 o
  -6   8   1        0.01        4.74     11.93 o
  -5   8   1        8.53        9.01      9.83 o
  -4   8   1       54.08       47.38     18.26 o
  -3   8   1      122.39      109.55     19.28 o
  -2   8   1        1.64       -3.12      8.31 o
  -1   8   1        0.18       10.62     20.72 o
   0   8   1        0.00       -5.53      5.73 o
   1   8   1        1.15        2.44      3.96 o
   2   8   1       39.37       25.93      9.03 o
   3   8   1        0.41      -14.03      9.35 o
   4   8   1       81.79       56.19     12.86 o
   5   8   1       41.92       47.65     11.98 o
   6   8   1        6.90      -11.45     10.93 o
   7   8   1       22.39       24.96     12.10 o
   8   8   1       42.45       45.70     19.19 o
   9   8   1        9.23       -4.74     15.47 o
  10   8   1        5.95        9.54     19.67 o
  -5   9   1        1.81      -13.85     21.71 o
  -4   9   1        1.80       13.13     19.73 o
  -3   9   1       16.88       -8.34     19.67 o
  -2   9   1        1.87        2.40     19.73 o
  -1   9   1        1.21      -10.14     26.33 o
   0   9   1        0.25        8.34     13.13 o
   1   9   1        3.89       13.85     15.65 o
   2   9   1        1.50      -16.13     11.99 o
   3   9   1       10.17        2.40     13.73 o
   4   9   1        0.03        1.20     14.45 o
 -21   0   2      200.27      244.10     36.70 o
 -20   0   2       61.66      100.34     28.43 o
 -19   0   2       40.40       39.58     17.27 o
 -18   0   2      144.23      162.17     23.69 o
 -17   0   2      797.87      807.01     50.08 o
 -16   0   2      234.82      220.23     18.17 o
 -15   0   2       15.40       31.19     10.68 o
 -14   0   2       40.39       53.98     10.08 o
 -13   0   2      125.84      169.13     12.11 o
 -12   0   2     1129.10     1135.55     41.26 o
 -11   0   2       80.09       52.90      7.14 o
 -10   0   2      456.56      463.36     18.95 o
  -9   0   2     3251.56     3368.69     90.98 o
  -8   0   2     8168.51     7963.80    201.03 o
  -7   0   2        0.02       -3.00      5.46 o
  -6   0   2     1345.23     1180.53     33.65 o
  -5   0   2      117.82       96.44      6.72 o
  -4   0   2     2103.41     1949.64     51.88 o
   0   0   2     1633.69     1504.81     38.02 o
   2   0   2     1158.72     1083.32     24.17 o
   3   0   2     3093.05     2831.93     52.12 o
   4   0   2      530.99      513.14     12.23 o
   5   0   2     5559.27     5293.81    110.47 o
   6   0   2     1772.67     1686.66     42.22 o
   7   0   2     1011.31     1038.69     28.43 o
   8   0   2      795.91      922.16     23.81 o
   9   0   2      187.99      240.32     10.62 o
  10   0   2       11.99        2.40      5.34 o
  11   0   2      144.01      168.47     10.80 o
  12   0   2      136.00      159.05      9.90 o
  13   0   2        7.56        1.80      6.60 o
  14   0   2     1101.84     1088.17     37.18 o
  15   0   2        0.76        8.94      7.74 o
  16   0   2       95.98       98.84     13.61 o
  17   0   2       38.60       31.73     16.85 o
  18   0   2        4.58       -1.20     16.91 o
  19   0   2       62.30      105.79     30.71 o
  20   0   2       79.05      125.23     27.41 o
 -21   1   2        3.02        0.64     18.40 o
 -20   1   2        1.69       -6.29     15.26 o
 -19   1   2      108.48      102.27     17.07 o
 -18   1   2       35.12       31.30     17.51 o
 -17   1   2        9.58        9.21      8.34 o
 -16   1   2       19.95       14.94     10.53 o
 -15   1   2       42.24       53.27      7.55 o
 -14   1   2      265.23      248.17     14.63 o
 -13   1   2      449.27      424.87     15.33 o
 -12   1   2       15.95       11.73      5.51 o
 -11   1   2      519.44      540.31     14.87 o
 -10   1   2      976.39     1026.10     24.33 o
  -9   1   2     2751.10     2884.33     53.94 o
  -8   1   2      329.01      258.19      8.61 o
  -7   1   2     1951.34     1785.89     37.96 o
  -6   1   2      613.48      608.41     19.34 o
  -5   1   2     1503.38     1463.52     39.34 o
  -4   1   2      388.36      345.22     10.47 o
  -3   1   2     1312.20     1310.62     26.82 o
   1   1   2     1855.21     1841.38     33.40 o
   2   1   2     1157.06     1091.73     33.92 o
   3   1   2     3417.89     3126.72     43.28 o
   4   1   2       97.56       95.19      3.52 o
   5   1   2        2.65        8.16      2.70 o
   6   1   2      257.12      254.51      6.56 o
   7   1   2     1766.95     1787.96     30.00 o
   8   1   2      485.64      525.75     11.03 o
   9   1   2      114.75       93.05      5.18 o
  10   1   2      166.98      164.72      8.16 o
  11   1   2      493.55      531.62     13.57 o
  12   1   2      103.60      111.21      6.38 o
  13   1   2       38.12       47.73      6.14 o
  14   1   2       63.63       59.81      6.13 o
  15   1   2      133.69      127.98     10.80 o
  16   1   2      157.16      109.17     17.57 o
  17   1   2      180.34      214.73     18.25 o
  18   1   2       42.63       26.37     13.93 o
  19   1   2        5.21       29.39     22.55 o
  20   1   2        1.50        7.14     13.48 o
 -21   2   2       40.19       49.91     16.11 o
 -20   2   2       37.70       31.41     17.52 o
 -19   2   2       76.73       83.41     16.28 o
 -18   2   2      104.70       95.24     13.34 o
 -17   2   2      157.35      164.41     46.33 o
 -16   2   2       52.00       52.86     12.32 o
 -15   2   2      123.16       88.44     10.89 o
 -14   2   2        0.07       -3.59      4.77 o
 -13   2   2      220.31      216.16     15.08 o
 -12   2   2       96.89      115.42     17.06 o
 -11   2   2      145.41      139.81      9.00 o
 -10   2   2     1342.39     1350.51     29.88 o
  -9   2   2      406.99      385.57     12.03 o
  -8   2   2      963.69     1074.55     23.85 o
  -7   2   2      280.55      285.84      9.93 o
  -6   2   2        4.39        2.67      3.39 o
  -5   2   2      818.28      702.98     15.13 o
  -4   2   2     3085.86     2950.48     53.47 o
  -3   2   2     2296.84     2184.26     40.97 o
  -2   2   2      619.50      552.77      9.35 o
  -1   2   2      105.73      113.17      3.37 o
   0   2   2      184.24      221.23      5.24 o
   1   2   2     4199.53     4047.30     57.56 o
   2   2   2       21.99       20.83      4.77 o
   3   2   2       34.10       24.10      2.71 o
   4   2   2      706.40      681.00     13.47 o
   5   2   2      981.66      927.12     16.31 o
   6   2   2      389.75      325.46     17.21 o
   7   2   2      373.16      377.86     13.25 o
   8   2   2      127.85      166.73     12.38 o
   9   2   2       17.58       34.41      4.82 o
  10   2   2       15.97       21.52     11.16 o
  11   2   2        0.09        0.29      4.26 o
  12   2   2      114.86      106.98     12.56 o
  13   2   2       15.86       13.87      5.49 o
  14   2   2       87.02       82.60      7.34 o
  15   2   2        0.33       -1.52      6.36 o
  16   2   2      195.83      169.27     13.39 o
  17   2   2        0.03      -12.72     11.02 o
  18   2   2        0.43       19.27     19.76 o
  19   2   2        0.00      -17.20     16.52 o
  20   2   2       61.14       77.00     26.54 o
 -20   3   2       25.08       48.84     21.14 o
 -19   3   2        0.04       11.70     18.86 o
 -18   3   2        0.91       -8.35     21.59 o
 -17   3   2        0.40       -7.97     19.49 o
 -16   3   2        0.01       -7.02      8.49 o
 -15   3   2        4.46       -0.61      5.92 o
 -14   3   2      183.30      200.63     11.04 o
 -13   3   2        0.56       -5.23     10.20 o
 -12   3   2       59.64       81.23     13.25 o
 -11   3   2       20.45       21.45      8.67 o
 -10   3   2       73.33       67.63      6.12 o
  -9   3   2      320.38      349.32     10.47 o
  -8   3   2        0.19        0.41      5.70 o
  -7   3   2      954.10      950.79     17.67 o
  -6   3   2       86.64       88.35      5.88 o
  -5   3   2      332.06      346.24     21.92 o
  -4   3   2       16.57       24.17      3.93 o
  -3   3   2     2027.18     1988.83     37.06 o
  -2   3   2     2398.87     2455.23     65.22 o
  -1   3   2       51.19       66.31      5.46 o
   0   3   2      762.52      899.00     17.56 o
   1   3   2       35.43       45.67      5.43 o
   2   3   2       27.85       32.22      3.37 o
   3   3   2      556.30      532.32     22.52 o
   4   3   2      207.99      229.73      6.53 o
   5   3   2      101.15      112.39      4.61 o
   6   3   2      106.79      126.52      5.28 o
   7   3   2      114.99      105.34     10.14 o
   8   3   2       77.03       93.60     19.73 o
   9   3   2       10.51       16.01      5.34 o
  10   3   2       47.00       35.93      7.11 o
  11   3   2       28.91       13.96      5.17 o
  12   3   2      158.33      185.98     12.32 o
  13   3   2        5.21        9.47      5.87 o
  14   3   2        0.75       -5.94      6.05 o
  15   3   2       84.46       88.33     13.22 o
  16   3   2       26.51       30.25     10.58 o
  17   3   2        0.51        5.87     12.19 o
  18   3   2       44.65       67.72     15.89 o
  19   3   2       66.13       67.56     16.52 o
 -19   4   2       27.98       20.59     49.15 o
 -18   4   2        0.66       21.18     13.70 o
 -17   4   2        6.87       -1.76     11.83 o
 -16   4   2        0.14       -9.01      9.48 o
 -15   4   2       22.13        4.34     10.20 o
 -14   4   2        7.22        7.26      8.67 o
 -13   4   2       14.61       29.68     27.23 o
 -12   4   2        0.39        4.92      4.49 o
 -11   4   2      130.93      133.84      6.78 o
 -10   4   2      345.96      351.72     20.09 o
  -9   4   2       89.11       98.31      5.00 o
  -8   4   2        9.67        4.75      5.40 o
  -7   4   2       76.72       70.04      8.82 o
  -6   4   2      146.93      137.42      7.64 o
  -5   4   2      224.41      208.84     25.34 o
  -4   4   2      717.07      749.10     17.60 o
  -3   4   2      629.27      703.15     16.96 o
  -2   4   2      891.92      984.18     20.63 o
  -1   4   2      210.00      188.24      5.69 o
   0   4   2       17.12       21.41      3.12 o
   1   4   2      106.42      101.06     10.17 o
   2   4   2      391.71      397.68      9.60 o
   3   4   2     1529.92     1609.52     46.39 o
   4   4   2      116.88      107.61      5.02 o
   5   4   2       32.28       28.24      3.86 o
   6   4   2        0.24       -0.19      3.57 o
   7   4   2       26.89       32.16     11.37 o
   8   4   2        5.71        1.87      4.50 o
   9   4   2        0.28        2.98      4.83 o
  10   4   2        9.62        5.36      8.40 o
  11   4   2       81.88       70.57      7.07 o
  12   4   2       17.21       19.58      5.89 o
  13   4   2      140.09      126.91      9.00 o
  14   4   2      115.81       97.50     12.20 o
  15   4   2       40.99       34.25      8.88 o
  16   4   2       21.37       16.73     10.80 o
  17   4   2        1.26        7.80     13.79 o
  18   4   2        6.02       46.00     22.25 o
 -18   5   2       17.52       28.79     18.65 o
 -17   5   2       54.51       18.59     16.91 o
 -16   5   2       55.98       31.19     13.13 o
 -15   5   2        7.23       -1.80     13.85 o
 -14   5   2       26.08       31.19      7.92 o
 -13   5   2       77.71       75.15      7.62 o
 -12   5   2        0.03       -2.95     22.46 o
 -11   5   2       12.02       19.86      8.46 o
 -10   5   2       30.15       25.66     10.59 o
  -9   5   2       70.05       66.39      7.50 o
  -8   5   2        2.14       -1.31      5.72 o
  -7   5   2       64.25       70.58      6.63 o
  -6   5   2      265.46      313.84     10.93 o
  -5   5   2      380.54      390.50     12.44 o
  -4   5   2      312.25      328.17     15.56 o
  -3   5   2      586.64      606.59     23.51 o
  -2   5   2       51.30       54.52      5.87 o
  -1   5   2       91.25       88.72      4.40 o
   0   5   2       14.53       11.69      4.50 o
   1   5   2       13.47       19.10      3.27 o
   2   5   2      242.98      234.00      7.49 o
   3   5   2        8.90        6.77      3.27 o
   4   5   2       21.81       21.69      4.09 o
   5   5   2      175.58      187.21      6.87 o
   6   5   2       15.16       20.25      8.04 o
   7   5   2       96.15      101.20      9.87 o
   8   5   2       62.95       60.04      7.94 o
   9   5   2       10.27       16.17      6.58 o
  10   5   2       27.30       17.16      7.18 o
  11   5   2       22.42       20.26      6.21 o
  12   5   2        0.32       -3.01      6.01 o
  13   5   2        0.01        4.39     11.69 o
  14   5   2       33.39       26.93      8.88 o
  15   5   2        9.34       20.99     12.53 o
  16   5   2       54.82       40.24     17.99 o
  17   5   2        0.20       12.59     14.93 o
 -16   6   2        0.61        3.00     23.51 o
 -15   6   2       33.19       23.27     14.39 o
 -14   6   2        0.02      -15.53     15.05 o
 -13   6   2       34.04       55.06     14.87 o
 -12   6   2       13.25       23.27     12.05 o
 -11   6   2       15.56       16.73     14.99 o
 -10   6   2       21.46       30.58     10.29 o
  -9   6   2       48.15       39.43      8.05 o
  -8   6   2       28.31       35.12      7.66 o
  -7   6   2        2.90       -6.75      9.33 o
  -6   6   2        0.46       10.03      6.73 o
  -5   6   2       21.35       16.11      7.12 o
  -4   6   2      117.78      123.09      9.12 o
  -3   6   2      933.28     1006.48     26.90 o
  -2   6   2      407.78      491.24     16.47 o
  -1   6   2        5.29        3.65      2.28 o
   0   6   2      116.68      112.29      9.21 o
   1   6   2      181.32      197.69     10.47 o
   2   6   2       22.05       13.73      3.35 o
   3   6   2      823.99      827.75     18.38 o
   4   6   2        0.07        9.33      3.54 o
   5   6   2      151.52      142.45      6.35 o
   6   6   2       42.44       46.53      7.70 o
   7   6   2       25.75       32.07     11.37 o
   8   6   2       22.07        6.92      7.66 o
   9   6   2       19.85       32.43     16.82 o
  10   6   2        0.42       -1.71      7.44 o
  11   6   2      136.50      121.99     14.24 o
  12   6   2      155.61      149.62     27.74 o
  13   6   2       46.75       52.18     14.51 o
  14   6   2       70.36       38.98     17.45 o
  15   6   2      130.19      108.31     23.93 o
 -14   7   2       62.02      101.30     35.02 o
 -13   7   2       59.48       49.06     24.71 o
 -12   7   2        9.94       -5.40     15.05 o
 -11   7   2        2.87        6.00     13.79 o
 -10   7   2       21.06       -3.00     10.80 o
  -9   7   2       22.07       13.85     11.52 o
  -8   7   2       38.91       48.44     12.31 o
  -7   7   2       28.28       22.81     24.32 o
  -6   7   2       50.35       50.07     21.08 o
  -5   7   2      164.54      150.87     12.82 o
  -4   7   2       95.39       89.22     12.21 o
  -3   7   2       10.30        6.06      7.69 o
  -2   7   2        0.35       12.05      7.15 o
  -1   7   2       80.62       73.85      9.07 o
   0   7   2       32.70       31.41      3.87 o
   1   7   2       36.85       36.46      3.94 o
   2   7   2       90.18       89.78      6.33 o
   3   7   2       97.94       94.46      6.13 o
   4   7   2       85.97       90.02      5.90 o
   5   7   2       40.92       30.59      9.30 o
   6   7   2       29.28        8.40      7.19 o
   7   7   2       83.82      101.36     10.96 o
   8   7   2       35.34       32.98      8.75 o
   9   7   2       26.39        9.41      8.20 o
  10   7   2        8.79       11.10      9.77 o
  11   7   2       11.57       -4.26     14.39 o
  12   7   2       15.39       10.14     14.33 o
  13   7   2       22.76      -10.14     14.33 o
 -11   8   2        6.63        1.80     21.11 o
 -10   8   2        7.47        3.54     20.21 o
  -9   8   2        0.33      -22.79     20.33 o
  -8   8   2       15.44       -0.60     18.83 o
  -7   8   2        0.07        6.00     14.39 o
  -6   8   2        3.07       11.40     12.59 o
  -5   8   2      129.64      115.57     16.31 o
  -4   8   2      310.79      280.77     43.30 o
  -3   8   2      133.96       86.55     14.60 o
  -2   8   2       10.10       12.35      8.86 o
  -1   8   2        8.62        1.03      9.60 o
   0   8   2       45.47       31.97     12.95 o
   1   8   2       29.48       39.24     18.92 o
   2   8   2        0.38       -3.46      3.41 o
   3   8   2        6.55        8.58     11.72 o
   4   8   2       11.78        8.88     10.20 o
   5   8   2       81.02       79.63     22.16 o
   6   8   2       12.24        9.15     11.17 o
   7   8   2        0.92        1.20     14.45 o
   8   8   2        3.27       -8.94     13.19 o
   9   8   2        0.04       -7.26     15.05 o
  10   8   2        5.95        6.60     14.99 o
  -5   9   2        0.01       -1.20     22.37 o
  -4   9   2        0.09       14.99     23.33 o
  -3   9   2        1.28      -21.65     18.71 o
  -2   9   2        0.68      -20.99     19.73 o
  -1   9   2        0.87       -3.54     27.41 o
   0   9   2       10.08       22.79     19.91 o
   1   9   2       30.02       20.99     26.93 o
   2   9   2       44.28        4.26     18.65 o
   3   9   2       66.92       62.97     19.79 o
   4   9   2       57.23       78.57     31.73 o
 -21   1   3       13.30       21.38     18.05 o
 -20   1   3        0.03       -3.89     12.79 o
 -19   1   3       32.92       13.12     12.25 o
 -18   1   3        0.18       -6.47     11.43 o
 -17   1   3        0.13        7.57     12.38 o
 -16   1   3       11.66       15.17      6.50 o
 -15   1   3      222.07      186.69     13.73 o
 -14   1   3       12.39        5.40      5.92 o
 -13   1   3        0.17       -1.20      4.69 o
 -12   1   3       46.61       54.20      5.47 o
 -11   1   3       60.62       69.20     11.19 o
 -10   1   3      318.58      326.76     11.10 o
  -9   1   3      417.82      385.27     10.88 o
  -8   1   3       65.76       66.30      5.07 o
  -7   1   3       43.93       36.79      4.33 o
  -6   1   3      357.50      331.52     15.62 o
  -5   1   3       68.04       78.59      4.30 o
  -4   1   3      758.32      756.55     15.16 o
  -3   1   3       26.43       28.19      1.83 o
  -2   1   3     1262.80     1204.09     42.07 o
  -1   1   3     1863.99     1635.64     91.76 o
   0   1   3        7.62       18.94      2.11 o
   1   1   3      325.30      317.49      7.41 o
   2   1   3       15.86       15.74      2.37 o
   3   1   3      243.51      235.79      5.32 o
   4   1   3      787.26      750.48     12.22 o
   5   1   3      152.76      171.05      4.91 o
   6   1   3        7.59       12.30      4.44 o
   7   1   3      171.08      160.40      5.64 o
   8   1   3       69.98       62.68      4.24 o
   9   1   3       42.93       52.22      6.48 o
  10   1   3       69.45       91.62     13.19 o
  11   1   3      148.45      129.74      8.04 o
  12   1   3      197.23      188.34      8.32 o
  13   1   3       72.28       70.73      8.64 o
  14   1   3       28.58       16.05      5.71 o
  15   1   3       80.58       58.77      7.17 o
  16   1   3       76.09       67.12     14.35 o
  17   1   3      101.27       89.33     21.29 o
  18   1   3       69.49       55.19     23.87 o
  19   1   3        0.17       26.11     15.21 o
  20   1   3       46.70       42.33     16.47 o
 -21   2   3        0.51        6.48     16.78 o
 -20   2   3        2.89       23.94     26.48 o
 -19   2   3      207.06      206.45     22.36 o
 -18   2   3       86.84       98.01     32.57 o
 -17   2   3       28.76       10.68      9.71 o
 -16   2   3       20.23       34.69     16.16 o
 -15   2   3       18.63       10.04     19.79 o
 -14   2   3      326.99      318.12     20.12 o
 -13   2   3       33.52       29.12      7.20 o
 -12   2   3       15.39       11.06      8.40 o
 -11   2   3        5.74        9.45     10.83 o
 -10   2   3      987.27     1003.97     24.68 o
  -9   2   3      188.57      178.84      7.61 o
  -8   2   3      120.66      117.03      5.96 o
  -7   2   3        1.24        1.80      3.37 o
  -6   2   3      128.98      111.12     14.15 o
  -5   2   3     1343.29     1207.60     25.27 o
  -4   2   3     2526.45     2310.56     49.69 o
  -3   2   3      728.59      708.83     40.39 o
  -2   2   3     3276.16     3001.17     53.49 o
  -1   2   3     3249.61     3016.49     47.13 o
   0   2   3       77.95       69.30      2.99 o
   1   2   3      304.15      255.04      5.63 o
   2   2   3      147.03      147.19      4.40 o
   3   2   3     1570.55     1494.71     23.17 o
   4   2   3      628.98      611.31     10.67 o
   5   2   3       87.63       78.25      3.53 o
   6   2   3       55.01       46.00      3.83 o
   7   2   3      541.87      555.14     11.00 o
   8   2   3        0.55        2.31      3.60 o
   9   2   3        5.78        3.61      4.26 o
  10   2   3      139.39      134.56     16.22 o
  11   2   3       12.23       10.92      4.86 o
  12   2   3      467.72      479.88     13.66 o
  13   2   3      830.39      885.92     47.41 o
  14   2   3      323.86      334.75     12.35 o
  15   2   3       16.45       15.68     10.23 o
  16   2   3       13.04       -0.41     16.46 o
  17   2   3       14.94       -1.15     14.79 o
  18   2   3       31.48       52.80     16.32 o
  19   2   3       46.52       29.41     44.77 o
 -20   3   3        0.67       12.78     27.83 o
 -19   3   3       32.36       55.94     18.65 o
 -18   3   3        0.03        5.83      9.71 o
 -17   3   3       24.50       10.91      8.23 o
 -16   3   3       32.24       35.04      9.87 o
 -15   3   3      676.01      723.58     30.44 o
 -14   3   3       19.45       24.18      5.36 o
 -13   3   3       14.32        5.20      4.99 o
 -12   3   3      203.57      224.45     16.64 o
 -11   3   3      383.08      403.72     12.30 o
 -10   3   3      520.41      558.70     25.49 o
  -9   3   3      408.19      388.84     17.36 o
  -8   3   3       33.22       16.67      4.13 o
  -7   3   3      932.92     1029.00     22.00 o
  -6   3   3       27.49       27.91     10.23 o
  -5   3   3        4.37        4.72      3.00 o
  -4   3   3        1.29        1.26      7.83 o
  -3   3   3        1.99        6.84      4.77 o
  -2   3   3       51.42       72.42      4.13 o
  -1   3   3     1447.65     1446.45     33.50 o
   0   3   3      131.13      120.37      4.37 o
   1   3   3     3271.43     3332.86     54.32 o
   2   3   3      109.77      137.46      4.45 o
   3   3   3       16.92       20.70      3.33 o
   4   3   3      335.38      311.85      7.62 o
   5   3   3      105.37      104.55      4.40 o
   6   3   3      375.52      375.42      7.96 o
   7   3   3      502.28      505.27     10.32 o
   8   3   3       11.42        2.05      5.43 o
   9   3   3      617.32      661.82     25.91 o
  10   3   3      281.52      316.57     10.15 o
  11   3   3      224.89      238.30      9.06 o
  12   3   3      211.50      226.44     18.11 o
  13   3   3      123.42      124.36      8.68 o
  14   3   3        1.64       19.68      8.88 o
  15   3   3       35.18       13.50      7.79 o
  16   3   3       32.03       33.35     11.21 o
  17   3   3      127.95      105.56     20.51 o
  18   3   3       24.09       25.65     13.99 o
  19   3   3       13.19       27.56     16.16 o
 -19   4   3      109.29      119.80     18.05 o
 -18   4   3      134.80      136.50     48.19 o
 -17   4   3       26.76       44.62     11.93 o
 -16   4   3        0.02        6.13     13.46 o
 -15   4   3       31.91       26.23      8.18 o
 -14   4   3      316.91      348.41     16.23 o
 -13   4   3        0.85        7.24      4.83 o
 -12   4   3       64.70       51.76     14.54 o
 -11   4   3      162.40      164.46     15.77 o
 -10   4   3      105.42      119.87      6.01 o
  -9   4   3        0.58       -1.55      6.57 o
  -8   4   3        1.05       -0.88      4.77 o
  -7   4   3       49.13       56.46      5.09 o
  -6   4   3      590.79      548.69     16.16 o
  -5   4   3      722.40      751.79     31.88 o
  -4   4   3     1941.72     2091.97     39.87 o
  -3   4   3      738.30      785.95     17.95 o
  -2   4   3      164.04      147.41      6.68 o
  -1   4   3      478.97      510.31     11.16 o
   0   4   3     1879.28     2051.17     35.65 o
   1   4   3      265.55      284.27      8.34 o
   2   4   3     1924.47     2106.72     32.82 o
   3   4   3       87.58       90.43     10.74 o
   4   4   3      199.29      182.21      6.02 o
   5   4   3      179.84      177.43     15.53 o
   6   4   3        1.32        2.24      3.75 o
   7   4   3       38.75       43.62      7.17 o
   8   4   3      160.85      150.04      6.77 o
   9   4   3      112.85      106.65      6.79 o
  10   4   3      471.82      501.80     13.94 o
  11   4   3       96.14       95.27      7.16 o
  12   4   3      171.71      173.54     15.29 o
  13   4   3      325.62      357.70     14.22 o
  14   4   3      621.13      626.96     24.60 o
  15   4   3      160.08      127.99     14.39 o
  16   4   3       14.19       -6.00      9.60 o
  17   4   3       11.83        1.80     13.25 o
  18   4   3       12.34       17.93     15.59 o
 -18   5   3        1.09        7.80     23.39 o
 -17   5   3       78.61      100.34     18.17 o
 -16   5   3        4.35       28.25     12.47 o
 -15   5   3      187.25      192.82     21.11 o
 -14   5   3        0.59       -5.40      4.80 o
 -13   5   3       79.97       80.37      7.92 o
 -12   5   3      181.71      176.75     15.05 o
 -11   5   3      187.37      199.43      7.80 o
 -10   5   3        1.14        9.64      8.70 o
  -9   5   3       66.48       56.61      9.36 o
  -8   5   3      237.82      281.21     18.11 o
  -7   5   3      475.98      501.07     20.00 o
  -6   5   3       42.80       43.20      5.54 o
  -5   5   3       54.08       53.96     12.14 o
  -4   5   3      482.24      463.46     14.11 o
  -3   5   3      150.25      159.02      8.07 o
  -2   5   3      336.00      350.55     11.68 o
  -1   5   3      272.73      285.21      8.39 o
   0   5   3      197.16      204.30      6.99 o
   1   5   3     1577.03     1687.08     51.55 o
   2   5   3       52.81       63.13      4.10 o
   3   5   3        0.12       -1.48      3.27 o
   4   5   3       45.85       46.82      8.16 o
   5   5   3       58.78       65.25      5.88 o
   6   5   3      167.08      162.96      6.47 o
   7   5   3      178.49      194.08      7.36 o
   8   5   3        1.58        7.49      5.98 o
   9   5   3      781.01      890.59     28.43 o
  10   5   3       95.29       79.60      8.37 o
  11   5   3       40.32       51.93     15.68 o
  12   5   3       24.02       20.98      7.07 o
  13   5   3       30.67       35.76     22.79 o
  14   5   3       71.65      106.81     16.73 o
  15   5   3       40.98       58.77     16.13 o
  16   5   3       45.04       35.98     17.93 o
 -16   6   3       10.49        6.60     23.45 o
 -15   6   3        3.43        5.40     13.19 o
 -14   6   3       63.30       65.31     15.05 o
 -13   6   3        0.79       -8.34     12.05 o
 -12   6   3      118.38      126.91     14.87 o
 -11   6   3        5.70        7.26     10.32 o
 -10   6   3        3.57       12.98      9.42 o
  -9   6   3        6.27       15.46      6.58 o
  -8   6   3       44.12       36.21      6.97 o
  -7   6   3      147.84      146.78      9.14 o
  -6   6   3      380.82      354.52     14.11 o
  -5   6   3      243.36      268.26     15.50 o
  -4   6   3      103.64      105.45      8.36 o
  -3   6   3        0.81        7.33      4.85 o
  -2   6   3       40.98       46.64     17.36 o
  -1   6   3        5.26        1.65      6.60 o
   0   6   3      290.58      293.03     12.68 o
   1   6   3        4.16        2.60      5.13 o
   2   6   3      119.98      104.91     22.43 o
   3   6   3        0.35        4.58      4.80 o
   4   6   3      185.98      164.62      6.76 o
   5   6   3      115.10      100.13     16.88 o
   6   6   3       12.67       20.75      4.62 o
   7   6   3       97.76       92.92      6.63 o
   8   6   3       32.02       36.30     10.50 o
   9   6   3       23.11       20.76      8.10 o
  10   6   3       26.07       30.52      9.99 o
  11   6   3        5.54        1.84      8.01 o
  12   6   3       53.26       36.15     13.13 o
  13   6   3        9.08       -1.80     15.65 o
  14   6   3       77.09       87.50     16.97 o
  15   6   3      133.30      106.81     19.25 o
 -14   7   3        6.85       50.44     32.33 o
 -13   7   3       33.60       11.93     23.33 o
 -12   7   3       21.06       25.19     22.13 o
 -11   7   3       31.96       23.99     14.39 o
 -10   7   3       39.95       20.33     12.59 o
  -9   7   3       16.72       11.40     10.26 o
  -8   7   3        0.85        0.60      9.72 o
  -7   7   3        2.13       -4.59     11.54 o
  -6   7   3       47.23       57.07     18.20 o
  -5   7   3      280.39      253.29     41.32 o
  -4   7   3        7.34       12.92      6.53 o
  -3   7   3       96.47       79.79      8.50 o
  -2   7   3       12.66       12.27      6.54 o
  -1   7   3       86.58       96.52     14.27 o
   0   7   3      127.61      131.56      7.44 o
   1   7   3       97.88      102.12      5.94 o
   2   7   3        2.67        5.81      8.10 o
   3   7   3       20.57       19.68      4.92 o
   4   7   3      186.73      170.92      8.13 o
   5   7   3       40.12       28.68      4.75 o
   6   7   3       98.92       77.95      6.46 o
   7   7   3       39.44       21.19      7.36 o
   8   7   3       22.39       14.34      8.21 o
   9   7   3      179.64      151.13     12.55 o
  10   7   3       10.50        8.99     10.05 o
  11   7   3       25.68       25.19     14.51 o
  12   7   3       39.52       10.14     17.33 o
 -11   8   3       25.36       57.64     26.39 o
 -10   8   3        9.51       30.65     22.79 o
  -9   8   3        2.61       13.13     20.93 o
  -8   8   3       39.38       33.11     22.85 o
  -7   8   3      174.28      123.07     26.63 o
  -6   8   3      143.31      110.89     30.95 o
  -5   8   3        3.07        6.00     11.40 o
  -4   8   3       78.85       56.50     13.97 o
  -3   8   3       35.22        2.66     28.16 o
  -2   8   3       72.74       38.06     28.79 o
  -1   8   3       31.86       11.93      6.68 o
   0   8   3       21.77       18.86      6.30 o
   1   8   3       42.24       47.43      8.37 o
   2   8   3       71.40       60.57      7.35 o
   3   8   3        0.03      -16.15     13.55 o
   4   8   3       65.49       43.88     12.42 o
   5   8   3      265.09      203.85     19.55 o
   6   8   3       38.97       28.79     13.13 o
   7   8   3        9.45       -1.80     12.05 o
   8   8   3       25.65       42.46     13.73 o
   9   8   3        2.33       20.99     14.33 o
  -4   9   3        8.49       19.85     23.33 o
  -3   9   3        9.73       18.59     21.53 o
  -2   9   3        0.58       -2.40     19.73 o
  -1   9   3        0.77      -28.25     29.39 o
   0   9   3        9.27      -10.80     21.53 o
   1   9   3       12.28       25.67     22.07 o
   2   9   3        0.44        2.40     27.53 o
   3   9   3        0.19      -29.27     20.93 o
 -21   0   4      208.29      270.84     33.83 o
 -20   0   4      167.11      129.66     24.53 o
 -19   0   4       10.03       22.13     17.27 o
 -18   0   4       54.52       20.33     21.65 o
 -17   0   4       13.68      -13.13     17.39 o
 -16   0   4      228.24      208.77     15.59 o
 -15   0   4      606.68      590.21     28.55 o
 -14   0   4      329.70      350.07     20.15 o
 -13   0   4       29.89       38.98      7.62 o
 -12   0   4      760.96      725.69     26.39 o
 -11   0   4       34.98       28.25      7.32 o
 -10   0   4        7.76        0.00      6.00 o
  -9   0   4        2.15        5.40      4.80 o
  -8   0   4       26.27       18.59      5.94 o
  -7   0   4     2391.19     2250.23     65.07 o
  -6   0   4     5405.41     4786.31    125.41 o
  -5   0   4      755.06      910.29     25.13 o
  -4   0   4     3398.04     3258.76     81.09 o
  -3   0   4     3704.60     3343.15     79.29 o
  -2   0   4     5887.78     5145.19    119.47 o
  -1   0   4     3185.74     2971.79     72.09 o
   0   0   4     2794.87     2464.16     48.64 o
   1   0   4        2.20       10.14      2.94 o
   2   0   4     2134.51     2019.45     37.42 o
   3   0   4     1644.85     1516.21     28.61 o
   4   0   4     1066.60     1177.18     25.19 o
   5   0   4      586.44      616.66     14.57 o
   6   0   4     1902.43     1951.80     38.92 o
   7   0   4       48.76       65.31      5.94 o
   8   0   4     1802.21     1755.75     41.02 o
   9   0   4      400.89      417.18     14.03 o
  10   0   4      685.94      708.66     22.19 o
  11   0   4     2218.22     2285.20     56.20 o
  12   0   4     3333.29     3685.66     89.18 o
  13   0   4     1105.58     1099.51     35.74 o
  14   0   4      275.71      223.88     14.63 o
  15   0   4        1.43      -10.80     14.93 o
  16   0   4       35.72       16.13     16.13 o
  17   0   4       19.57       61.05     24.47 o
  18   0   4      200.18      266.05     35.14 o
  19   0   4      102.54      165.29     35.26 o
 -21   1   4       13.29       28.91     33.65 o
 -20   1   4       83.48       97.05     16.36 o
 -19   1   4       36.29       24.87     12.71 o
 -18   1   4        9.19       27.52     12.19 o
 -17   1   4      174.60      170.15     27.41 o
 -16   1   4       57.12       67.83      9.21 o
 -15   1   4       13.74       29.48      7.03 o
 -14   1   4      708.15      686.82     20.39 o
 -13   1   4      980.99     1044.79     41.89 o
 -12   1   4      477.07      472.33     23.39 o
 -11   1   4       48.34       49.64     13.94 o
 -10   1   4      738.87      666.64     16.53 o
  -9   1   4      139.14      126.93      6.80 o
  -8   1   4      622.52      605.16     14.48 o
  -7   1   4      644.54      531.94     13.51 o
  -6   1   4     1679.64     1683.34     36.16 o
  -5   1   4      204.56      178.81      5.55 o
  -4   1   4     3407.68     3117.80     55.08 o
  -3   1   4     5252.12     5007.53     82.08 o
  -2   1   4     3627.20     3349.81     83.18 o
  -1   1   4     2607.44     2316.84     41.22 o
   0   1   4        0.74        4.00      1.87 o
   1   1   4       33.54       41.48      4.11 o
   2   1   4      229.18      244.72      5.11 o
   3   1   4        6.00        0.00      4.24 o
   4   1   4      438.69      429.97      8.25 o
   5   1   4      499.61      504.32     15.41 o
   6   1   4     1975.78     1991.05     30.46 o
   7   1   4     1342.60     1334.45     22.67 o
   8   1   4      812.51      834.32     15.50 o
   9   1   4      733.28      758.06     14.75 o
  10   1   4      299.08      300.11      9.36 o
  11   1   4      802.66      822.62     26.66 o
  12   1   4     1154.41     1236.85     27.56 o
  13   1   4      131.46      124.16      7.51 o
  14   1   4        0.60       -5.40      5.51 o
  15   1   4      261.12      239.17     26.87 o
  16   1   4       87.12      101.74     36.85 o
  17   1   4       19.07       10.90     16.35 o
  18   1   4       23.75       46.49     18.53 o
  19   1   4      165.86      181.14     43.93 o
 -21   2   4       57.74       89.09     16.17 o
 -20   2   4       33.93       44.07     14.45 o
 -19   2   4       20.38       21.94     11.83 o
 -18   2   4        9.26       46.72     16.55 o
 -17   2   4      117.36      155.18     17.24 o
 -16   2   4       25.82       21.66      9.05 o
 -15   2   4       63.27       58.86      7.55 o
 -14   2   4       17.73       27.40      7.26 o
 -13   2   4        1.94        1.86      6.84 o
 -12   2   4      109.62      117.09     13.94 o
 -11   2   4        1.74        0.83      7.14 o
 -10   2   4        5.34       -5.68      5.97 o
  -9   2   4      281.09      277.06     25.25 o
  -8   2   4      410.95      353.42     15.20 o
  -7   2   4      192.79      179.04      7.50 o
  -6   2   4     1173.35     1186.55     33.11 o
  -5   2   4       23.97        7.34      2.75 o
  -4   2   4     1067.86      943.85     19.56 o
  -3   2   4      146.49      165.85      5.76 o
  -2   2   4      971.57      921.93     22.88 o
  -1   2   4       45.57       56.00      3.06 o
   0   2   4     1124.92     1119.50     19.67 o
   1   2   4     1648.15     1634.95     23.69 o
   2   2   4        4.08       13.78      2.59 o
   3   2   4       70.40       59.35      7.08 o
   4   2   4       84.54       74.33      6.54 o
   5   2   4        0.33       -3.68      2.73 o
   6   2   4        7.13        2.31      3.60 o
   7   2   4      119.50      125.50      4.98 o
   8   2   4       22.23       23.11      4.11 o
   9   2   4     1318.76     1290.62     43.06 o
  10   2   4      468.07      466.05     12.31 o
  11   2   4      551.79      562.56     14.78 o
  12   2   4     1255.20     1294.22     63.33 o
  13   2   4      596.14      585.63     17.15 o
  14   2   4      228.44      203.78     14.06 o
  15   2   4       15.27        6.40     13.16 o
  16   2   4        5.04       -9.83     11.61 o
  17   2   4       22.51       17.21     12.72 o
  18   2   4       90.12      125.82     20.61 o
  19   2   4        2.27        4.37     14.63 o
 -20   3   4       18.88       11.93     14.24 o
 -19   3   4        0.01       16.05     29.42 o
 -18   3   4      125.48      107.08     16.25 o
 -17   3   4        0.55        3.63      8.35 o
 -16   3   4      108.67       85.01     23.96 o
 -15   3   4       72.72       76.45     28.22 o
 -14   3   4       57.54       53.22     14.93 o
 -13   3   4       13.87        4.45      9.33 o
 -12   3   4        0.31       -4.67      5.70 o
 -11   3   4      639.20      659.75     32.09 o
 -10   3   4        0.05        3.99      4.42 o
  -9   3   4      451.85      493.35     14.23 o
  -8   3   4       18.63       25.61      4.33 o
  -7   3   4        3.95       -2.23     16.82 o
  -6   3   4       75.62       66.72      5.26 o
  -5   3   4        6.73       10.88      4.20 o
  -4   3   4      563.41      595.76     12.02 o
  -3   3   4     1258.42     1226.41     21.85 o
  -2   3   4      594.31      604.63     13.31 o
  -1   3   4      582.40      566.30     11.47 o
   0   3   4     1006.13     1039.87     44.44 o
   1   3   4      582.14      649.99     11.99 o
   2   3   4      166.86      134.52      6.57 o
   3   3   4      158.17      149.11      5.27 o
   4   3   4       14.36       13.60      3.56 o
   5   3   4      297.81      281.32     11.04 o
   6   3   4      130.19      146.69      5.47 o
   7   3   4      318.79      299.83     11.04 o
   8   3   4      534.91      557.27     11.84 o
   9   3   4       27.99       26.03      6.09 o
  10   3   4      483.08      483.63     13.31 o
  11   3   4       88.51       72.10      8.43 o
  12   3   4       67.60       64.19      6.78 o
  13   3   4      395.92      384.24     14.49 o
  14   3   4       35.39       45.51     21.26 o
  15   3   4        1.83       12.80      8.61 o
  16   3   4        0.83      -19.46     14.72 o
  17   3   4      278.71      335.07     29.60 o
  18   3   4       10.31       13.17     13.91 o
 -19   4   4        0.15       17.81     12.94 o
 -18   4   4        2.18        3.05     17.66 o
 -17   4   4      240.28      230.03     21.22 o
 -16   4   4       45.38       42.66     14.93 o
 -15   4   4        9.10       12.36      8.73 o
 -14   4   4       27.54       24.38      9.36 o
 -13   4   4        8.45       -3.71      4.64 o
 -12   4   4       48.53       54.88      7.23 o
 -11   4   4       68.51       67.83      4.97 o
 -10   4   4        4.50        8.25      4.50 o
  -9   4   4      541.20      555.60     12.85 o
  -8   4   4      477.36      494.29     12.92 o
  -7   4   4       74.66       59.02      6.36 o
  -6   4   4        6.37        4.66      4.84 o
  -5   4   4        8.48       23.84      4.58 o
  -4   4   4       24.53       26.62      4.52 o
  -3   4   4     1073.97     1094.65     22.92 o
  -2   4   4       96.01      139.24      6.66 o
  -1   4   4       34.73       43.18      4.74 o
   0   4   4        2.52        3.83      6.60 o
   1   4   4      261.86      259.85      7.28 o
   2   4   4       82.42       85.27      7.98 o
   3   4   4       60.26       54.70      3.97 o
   4   4   4       15.03       11.18      4.20 o
   5   4   4      138.18      146.81      6.06 o
   6   4   4       82.89       88.79      9.00 o
   7   4   4      170.60      185.35     20.57 o
   8   4   4      324.60      332.41      9.48 o
   9   4   4      338.62      353.73     11.73 o
  10   4   4       86.22       81.87      6.86 o
  11   4   4       46.25       42.13     10.14 o
  12   4   4        9.07        3.49     28.82 o
  13   4   4        8.26       17.37     10.20 o
  14   4   4      178.32      197.31     13.48 o
  15   4   4       82.46       68.49     12.59 o
  16   4   4        0.61       -3.54     16.07 o
  17   4   4        0.06      -24.38     16.25 o
 -18   5   4        6.29        7.80     20.93 o
 -17   5   4       23.84       85.70     34.01 o
 -16   5   4       79.90       82.10     16.85 o
 -15   5   4        3.76        0.00      6.00 o
 -14   5   4        0.30      -10.80     12.53 o
 -13   5   4        0.41       -4.74      4.80 o
 -12   5   4      101.12      113.47      6.78 o
 -11   5   4      241.50      242.04      8.65 o
 -10   5   4      283.10      270.04     12.39 o
  -9   5   4       47.51       47.57      7.53 o
  -8   5   4      330.98      342.44     16.55 o
  -7   5   4        5.66       -4.17      5.65 o
  -6   5   4        0.69       -6.07      5.28 o
  -5   5   4       23.77       44.31      6.05 o
  -4   5   4        6.15       -1.15      4.20 o
  -3   5   4        0.68       -5.61      4.00 o
  -2   5   4      164.59      148.95     10.77 o
  -1   5   4        0.01        6.88      3.26 o
   0   5   4       39.16       38.97     13.52 o
   1   5   4        7.39       13.63      3.22 o
   2   5   4       36.64       34.32      4.27 o
   3   5   4      188.13      213.99      7.54 o
   4   5   4       91.33      108.51      5.38 o
   5   5   4      165.53      160.45      7.16 o
   6   5   4        2.51        7.03      3.91 o
   7   5   4       84.92       82.36      5.97 o
   8   5   4       67.82       78.13      6.65 o
   9   5   4        6.62       12.77      7.06 o
  10   5   4        0.70        6.64      7.57 o
  11   5   4       64.30       53.88      9.73 o
  12   5   4        5.02        1.11      7.43 o
  13   5   4      125.21      107.39     11.66 o
  14   5   4       20.28       -2.40     11.93 o
  15   5   4       17.18      -10.80     14.33 o
  16   5   4       10.26        3.54     13.67 o
 -16   6   4       37.89       56.50     26.51 o
 -15   6   4        0.04        0.60     27.89 o
 -14   6   4        0.21      -14.99     14.39 o
 -13   6   4        0.26      -11.93     14.87 o
 -12   6   4       73.13       84.32     12.17 o
 -11   6   4       71.57       70.17     11.87 o
 -10   6   4        0.10       -2.40      7.20 o
  -9   6   4       33.85       33.09      7.57 o
  -8   6   4       76.32       80.62     13.49 o
  -7   6   4        1.59        2.17      5.67 o
  -6   6   4      157.83      177.55     10.16 o
  -5   6   4      583.81      659.54     20.26 o
  -4   6   4      126.61      125.74     11.18 o
  -3   6   4       36.34       40.90      7.80 o
  -2   6   4      253.25      302.21     12.35 o
  -1   6   4      289.13      309.30     12.47 o
   0   6   4      181.69      187.90      7.44 o
   1   6   4      189.87      241.30     15.05 o
   2   6   4       39.78       47.61      6.81 o
   3   6   4       14.96       21.75      3.81 o
   4   6   4      174.87      203.99     18.32 o
   5   6   4       21.39       21.74      5.49 o
   6   6   4        5.78        9.26      4.55 o
   7   6   4      612.69      654.21     24.59 o
   8   6   4       11.57       15.97     12.68 o
   9   6   4       57.38       71.68      8.86 o
  10   6   4       10.94       10.14      8.46 o
  11   6   4       18.90       12.58     20.66 o
  12   6   4      126.67      109.87     20.03 o
  13   6   4       46.90       68.49     14.99 o
  14   6   4       18.55       31.19     19.67 o
 -14   7   4       11.94        3.54     23.81 o
 -13   7   4       52.08      115.03     28.91 o
 -12   7   4       29.39       28.25     21.59 o
 -11   7   4        1.93       34.25     22.91 o
 -10   7   4      174.91      148.14     17.27 o
  -9   7   4      363.46      392.53     26.21 o
  -8   7   4      245.95      247.21     20.81 o
  -7   7   4        4.65        3.00     10.80 o
  -6   7   4       14.75       23.43     21.98 o
  -5   7   4       91.20       74.23      8.53 o
  -4   7   4        6.20       -3.14     23.09 o
  -3   7   4       60.11       49.70      9.15 o
  -2   7   4        1.20       11.05     15.92 o
  -1   7   4       20.42       15.18      7.81 o
   0   7   4        1.77        2.12      3.33 o
   1   7   4       24.40       24.20      3.75 o
   2   7   4       20.85       15.05      8.16 o
   3   7   4       87.33       64.71      5.42 o
   4   7   4       17.60        6.88     15.59 o
   5   7   4       86.80       80.27      9.72 o
   6   7   4       31.80       29.27      6.54 o
   7   7   4       23.19       29.40      5.55 o
   8   7   4      183.89      170.59     15.08 o
   9   7   4        1.30        0.56      5.46 o
  10   7   4       14.26       26.93     18.05 o
  11   7   4        4.78       -3.00     13.85 o
  12   7   4        1.24       -2.40     14.33 o
 -10   8   4        0.43        0.60     23.69 o
  -9   8   4        9.13        5.40     22.79 o
  -8   8   4       14.93       25.67     20.33 o
  -7   8   4       11.61      -11.40     19.85 o
  -6   8   4       53.65       24.47     19.61 o
  -5   8   4       94.40       95.48     24.41 o
  -4   8   4       47.38       27.47     28.73 o
  -3   8   4       12.94        7.80     13.79 o
  -2   8   4       23.29       61.77     13.07 o
  -1   8   4       49.62       28.79      7.00 o
   0   8   4        1.56       15.73      8.97 o
   1   8   4       33.69       56.64      9.49 o
   2   8   4        0.02      -11.74      8.07 o
   3   8   4        0.17       -3.75      6.31 o
   4   8   4        1.19        6.60     13.85 o
   5   8   4       18.28       18.59     13.07 o
   6   8   4        7.30       -7.26     16.91 o
   7   8   4       39.81       18.59     31.25 o
   8   8   4       11.37      -17.33     31.19 o
  -3   9   4        4.49      -17.93     32.99 o
  -2   9   4       30.45       33.11     22.25 o
  -1   9   4        3.70       22.79     19.91 o
   0   9   4        0.01      -40.84     29.45 o
   1   9   4        1.58       -9.54     19.67 o
 -21   1   5       44.14       47.25     14.33 o
 -20   1   5        1.72      -18.44     12.30 o
 -19   1   5       17.34       10.24     12.97 o
 -18   1   5       38.79       39.21     22.91 o
 -17   1   5      103.16      123.12     12.92 o
 -16   1   5      112.77       97.28     10.70 o
 -15   1   5       12.96       25.29      7.83 o
 -14   1   5      425.69      424.02     14.59 o
 -13   1   5       76.95       57.65      6.70 o
 -12   1   5     1561.52     1568.15     34.29 o
 -11   1   5        5.26        9.05      5.45 o
 -10   1   5      211.85      177.41      7.60 o
  -9   1   5      202.61      198.99      7.82 o
  -8   1   5       43.24       51.28      8.22 o
  -7   1   5      792.04      845.73     19.13 o
  -6   1   5      151.83      171.96      6.10 o
  -5   1   5      235.48      213.42      6.08 o
  -4   1   5     1910.57     1863.18     33.61 o
  -3   1   5       19.36       18.70      3.33 o
  -2   1   5      231.20      237.93     16.07 o
  -1   1   5      187.48      195.62      5.74 o
   0   1   5       36.09       45.17      4.47 o
   1   1   5      297.92      317.94      8.76 o
   2   1   5       97.91       81.86      6.00 o
   3   1   5      225.03      232.88      6.07 o
   4   1   5     1268.73     1311.32     19.40 o
   5   1   5      215.88      214.85      6.09 o
   6   1   5       18.05        6.22      3.39 o
   7   1   5       36.52       39.49      4.10 o
   8   1   5      107.44       93.68     11.72 o
   9   1   5      118.01      111.01      6.16 o
  10   1   5      291.64      291.00     21.71 o
  11   1   5       56.31       51.67      5.49 o
  12   1   5      309.06      315.94     22.10 o
  13   1   5       15.29        3.56      5.66 o
  14   1   5      127.42      121.99      9.33 o
  15   1   5        0.35       -6.34     10.47 o
  16   1   5        0.01        7.04     18.29 o
  17   1   5        0.04      -14.72     13.08 o
  18   1   5       12.56       33.46     15.21 o
  19   1   5        2.37       10.98     14.65 o
 -21   2   5       30.93       55.49     16.77 o
 -20   2   5       63.12       52.45     16.19 o
 -19   2   5        1.97        4.61     11.71 o
 -18   2   5        0.12      -16.57     12.92 o
 -17   2   5        0.19        0.57     15.59 o
 -16   2   5      367.14      387.02     22.05 o
 -15   2   5      415.35      457.21     15.90 o
 -14   2   5      171.72      170.22      9.65 o
 -13   2   5      692.22      731.14     22.49 o
 -12   2   5      200.25      207.28      9.22 o
 -11   2   5      188.99      195.27      8.22 o
 -10   2   5      697.52      669.07     18.34 o
  -9   2   5       13.19        6.61      4.26 o
  -8   2   5     2465.76     2410.99     47.62 o
  -7   2   5       65.98       56.36      4.44 o
  -6   2   5      648.11      672.76     38.80 o
  -5   2   5     1435.97     1425.47     40.09 o
  -4   2   5     4984.08     4737.19     80.43 o
  -3   2   5       22.45       26.94      1.25 o
  -2   2   5        2.92        3.27      1.20 o
  -1   2   5      153.11      166.56      4.03 o
   0   2   5      180.49      153.22      7.83 o
   1   2   5      180.51      140.82      3.88 o
   2   2   5     1116.91     1103.89     17.14 o
   3   2   5       35.86       43.28      3.17 o
   4   2   5      819.04      910.39     15.12 o
   5   2   5     1677.67     1709.15     27.67 o
   6   2   5       64.13       51.48      4.44 o
   7   2   5      393.75      416.43     12.02 o
   8   2   5      706.75      707.61     13.34 o
   9   2   5      353.30      357.52     16.25 o
  10   2   5     1401.20     1463.32     29.13 o
  11   2   5      901.12      953.12     29.48 o
  12   2   5      552.33      601.75     16.55 o
  13   2   5       31.03       22.41      9.99 o
  14   2   5       28.93       29.52     17.45 o
  15   2   5       18.93       21.61     16.52 o
  16   2   5       20.84       24.34     13.91 o
  17   2   5      122.89      153.22     21.65 o
  18   2   5       90.92       87.69     17.25 o
 -20   3   5        5.04       25.56     15.08 o
 -19   3   5        1.35        9.30     14.99 o
 -18   3   5       14.81        9.10     14.69 o
 -17   3   5       65.27       76.37     10.41 o
 -16   3   5       16.86       10.70     18.50 o
 -15   3   5        7.62        1.89     12.53 o
 -14   3   5      195.41      193.04     23.33 o
 -13   3   5      132.81      128.55      8.62 o
 -12   3   5     1845.62     1893.87     43.70 o
 -11   3   5      533.23      495.57     14.65 o
 -10   3   5     1596.34     1573.19     37.01 o
  -9   3   5      111.96      104.55      7.56 o
  -8   3   5      179.64      183.31      9.33 o
  -7   3   5      592.78      638.55     15.12 o
  -6   3   5        5.87        2.37      7.53 o
  -5   3   5      704.85      680.83     13.82 o
  -4   3   5     1510.29     1560.00     26.13 o
  -3   3   5      137.25      115.03      3.98 o
  -2   3   5       19.88       34.97      7.47 o
  -1   3   5      275.19      258.55      6.63 o
   0   3   5      347.87      340.05      7.02 o
   1   3   5      533.53      568.60     11.44 o
   2   3   5       21.11       11.86      2.77 o
   3   3   5      752.55      745.86     18.74 o
   4   3   5     2803.07     2877.62     46.33 o
   5   3   5      870.18      894.10     17.07 o
   6   3   5      377.94      407.39      9.71 o
   7   3   5      408.52      381.41      9.41 o
   8   3   5        8.14        3.57      5.37 o
   9   3   5      785.82      787.27     19.22 o
  10   3   5      109.71      114.60      6.98 o
  11   3   5       31.81       39.33      6.28 o
  12   3   5      187.94      178.44      9.47 o
  13   3   5       44.70       36.68     14.03 o
  14   3   5       79.73       83.94     10.76 o
  15   3   5       17.28       18.43     13.25 o
  16   3   5       25.12       48.48     16.10 o
  17   3   5        0.27       -3.67     12.64 o
  18   3   5       26.77       22.22     14.25 o
 -19   4   5       10.31       23.00     22.16 o
 -18   4   5      103.23      111.25     17.87 o
 -17   4   5       17.66       12.33     10.39 o
 -16   4   5       71.19       59.28     20.18 o
 -15   4   5       12.11        5.32      8.10 o
 -14   4   5      173.42      154.13     12.77 o
 -13   4   5      125.48      136.66      8.17 o
 -12   4   5        1.49        2.15      6.90 o
 -11   4   5       68.64       68.49      9.12 o
 -10   4   5      209.93      216.82      7.97 o
  -9   4   5       25.93       21.04      2.89 o
  -8   4   5       27.26       40.37      8.70 o
  -7   4   5      281.03      297.86      6.50 o
  -6   4   5      307.91      298.07      9.32 o
  -5   4   5      110.69      119.72      7.86 o
  -4   4   5      520.28      568.42     14.52 o
  -3   4   5      380.30      364.79     19.67 o
  -2   4   5      169.91      199.89      7.09 o
  -1   4   5      498.45      503.42     11.08 o
   0   4   5      355.19      342.96     16.46 o
   1   4   5       46.76       79.75     10.11 o
   2   4   5      808.12      834.34     16.48 o
   3   4   5      326.66      403.12     19.76 o
   4   4   5      189.39      181.43      7.12 o
   5   4   5      211.41      212.99      6.80 o
   6   4   5        7.33        8.45      4.20 o
   7   4   5        2.88        9.96      4.20 o
   8   4   5     1365.40     1443.21     26.23 o
   9   4   5        9.20       -1.78     11.96 o
  10   4   5      639.15      688.88     21.95 o
  11   4   5      719.30      732.79     22.93 o
  12   4   5      359.48      327.87     23.72 o
  13   4   5        1.85        5.23      7.55 o
  14   4   5        2.34       -8.94      9.54 o
  15   4   5       35.91       30.11     15.05 o
  16   4   5      137.59      176.20     23.39 o
  17   4   5       50.85       38.98     16.85 o
 -18   5   5       34.58      -17.33     22.85 o
 -17   5   5       17.56       -1.20     29.57 o
 -16   5   5       52.05       37.18     13.13 o
 -15   5   5        0.00       -5.40     12.65 o
 -14   5   5       38.53       30.11     11.28 o
 -13   5   5       43.22       46.66      7.02 o
 -12   5   5       19.53       22.13      4.14 o
 -11   5   5      503.54      569.61     21.71 o
 -10   5   5     1335.07     1372.91     38.05 o
  -9   5   5       52.34       56.79     35.44 o
  -8   5   5       26.57       23.39      5.50 o
  -7   5   5        1.99        6.55      4.63 o
  -6   5   5       43.02       41.82      6.30 o
  -5   5   5      187.91      197.49      8.79 o
  -4   5   5      158.28      149.81      7.98 o
  -3   5   5      273.01      292.13     10.34 o
  -2   5   5       15.01       10.83      4.44 o
  -1   5   5       81.16       72.91      9.81 o
   0   5   5      214.44      197.62      7.25 o
   1   5   5       46.33       48.14     13.13 o
   2   5   5       21.64       26.84      4.35 o
   3   5   5      225.96      245.94     10.29 o
   4   5   5      481.25      475.42     12.77 o
   5   5   5     1072.86     1146.42     23.36 o
   6   5   5      368.06      404.27     11.34 o
   7   5   5      236.79      261.23     17.33 o
   8   5   5       72.12       76.28      6.33 o
   9   5   5      322.98      347.65     13.00 o
  10   5   5       44.70       18.77      7.66 o
  11   5   5        7.50       18.59     23.60 o
  12   5   5        2.18        9.32     15.86 o
  13   5   5        4.55       18.55      8.24 o
  14   5   5        5.49      -10.14     14.99 o
  15   5   5        9.58       20.33     16.79 o
 -16   6   5        1.98       10.80     22.85 o
 -15   6   5       31.86       43.72     23.99 o
 -14   6   5       27.29       80.79     23.75 o
 -13   6   5        4.58      -19.79     13.19 o
 -12   6   5        4.82       10.14     10.14 o
 -11   6   5       18.86       19.19     11.40 o
 -10   6   5      593.26      598.54     26.39 o
  -9   6   5      174.51      170.39     12.77 o
  -8   6   5       45.63       20.14     20.96 o
  -7   6   5        4.10        8.09      9.27 o
  -6   6   5      165.77      186.59     19.52 o
  -5   6   5        0.01        7.84     11.34 o
  -4   6   5        0.90       -0.60      9.60 o
  -3   6   5        0.14       -2.97      5.07 o
  -2   6   5       95.99      112.77      7.84 o
  -1   6   5        2.53       -0.50      4.89 o
   0   6   5       74.94       79.99     11.64 o
   1   6   5        9.19        7.01     11.07 o
   2   6   5       78.43       89.55      8.55 o
   3   6   5       41.91       50.04     12.89 o
   4   6   5      116.09      118.77     11.81 o
   5   6   5        0.41       -5.46      5.67 o
   6   6   5       45.21       47.78     18.29 o
   7   6   5       81.03       76.79      6.96 o
   8   6   5      157.78      151.75     16.64 o
   9   6   5      162.05      153.90     19.07 o
  10   6   5       74.07       58.21     10.40 o
  11   6   5        5.08       -2.40     12.70 o
  12   6   5       26.23       23.27     13.73 o
  13   6   5      156.06      155.99     18.35 o
  14   6   5        1.08      -14.39     14.33 o
 -14   7   5        0.58      -35.98     23.99 o
 -13   7   5        5.07        8.94     22.67 o
 -11   7   5       33.63       45.70     22.85 o
 -10   7   5       64.75       53.98     25.19 o
  -9   7   5       59.39       58.77     21.41 o
  -8   7   5       51.96       46.00     11.28 o
  -7   7   5       28.81       23.27     10.14 o
  -6   7   5       27.30       30.11      7.80 o
  -5   7   5        0.36        1.20      9.06 o
  -4   7   5       18.98       20.99      7.86 o
  -3   7   5       67.43       56.66      7.52 o
  -2   7   5        2.89       -6.65      5.71 o
  -1   7   5        4.18       -2.37      6.97 o
   0   7   5        5.42        8.19      8.70 o
   1   7   5        4.24        0.99      4.39 o
   2   7   5        3.82       10.02      4.13 o
   3   7   5        4.36        5.75      4.97 o
   4   7   5       26.76       29.96      6.60 o
   5   7   5      643.35      672.34     20.20 o
   6   7   5       51.20       38.93      7.13 o
   7   7   5        0.01       -6.56      7.17 o
   8   7   5       15.39       21.55      9.50 o
   9   7   5        4.26       -7.26     11.46 o
  10   7   5        6.48      -11.93     17.93 o
  11   7   5        0.00       18.59     21.53 o
 -10   8   5      106.05      103.82     25.97 o
  -9   8   5      122.43      117.19     34.49 o
  -8   8   5        2.41       15.53     27.59 o
  -7   8   5       44.79       81.68     34.07 o
  -6   8   5       23.48       48.04     24.11 o
  -5   8   5        6.19      -33.71     29.57 o
  -4   8   5       16.58       88.88     22.19 o
  -3   8   5       60.16       90.74     24.71 o
  -2   8   5        0.03       -5.40     20.39 o
  -1   8   5       45.13       19.48     16.76 o
   0   8   5        8.28        8.18     19.73 o
   1   8   5        0.08        8.82     10.55 o
   2   8   5       12.84       27.04     12.59 o
   3   8   5       38.08       46.96     17.69 o
   4   8   5       39.90       57.64     30.47 o
   5   8   5        1.47        3.54     28.01 o
   6   8   5       59.67       56.92     26.21 o
   7   8   5        5.15       19.19     22.13 o
 -21   0   6      113.27      135.90     26.27 o
 -20   0   6        6.94       -6.00     17.39 o
 -19   0   6        8.96       -8.94     14.93 o
 -18   0   6       79.35       70.95     18.17 o
 -17   0   6        4.29       13.13     11.87 o
 -16   0   6      368.74      366.74     20.63 o
 -15   0   6      111.71       85.22     10.38 o
 -14   0   6     1077.53     1125.66     39.46 o
 -13   0   6     5703.40     5966.06    158.87 o
 -12   0   6      196.94      201.75     12.53 o
 -11   0   6      146.71      129.66     10.02 o
 -10   0   6       73.07       80.37      8.76 o
  -9   0   6     2325.47     2382.18     66.93 o
  -8   0   6      374.55      358.35     14.81 o
  -7   0   6       92.12      174.23      8.40 o
  -6   0   6    10182.60    10378.91    249.49 o
  -5   0   6     8702.07     8852.80    216.57 o
  -4   0   6       10.71       19.85      3.06 o
  -3   0   6       57.75       70.95      4.98 o
  -2   0   6      339.17      301.49     10.20 o
  -1   0   6     2472.07     2292.22     49.24 o
   0   0   6     1313.86     1190.67     27.05 o
   1   0   6      478.07      452.93     11.46 o
   2   0   6     2797.10     2963.75     53.32 o
   3   0   6       51.68       52.90      4.62 o
   4   0   6     3653.07     4104.34     72.15 o
   5   0   6      155.85      160.91      6.84 o
   6   0   6      690.72      647.42     16.19 o
   7   0   6      472.02      496.65     14.21 o
   8   0   6      327.54      335.56     11.64 o
   9   0   6      420.32      456.04     15.71 o
  10   0   6    10664.40    11115.03    232.34 o
  11   0   6        1.01        3.54      7.74 o
  12   0   6      185.42      187.42     12.71 o
  13   0   6      214.00      219.51     13.79 o
  14   0   6        0.41        8.34     10.74 o
  15   0   6      144.99      207.33     26.81 o
  16   0   6      196.64      172.97     30.95 o
  17   0   6        4.66       -4.74     20.27 o
  18   0   6       22.41       -6.00     19.79 o
 -21   1   6       10.34       51.28     25.46 o
 -20   1   6        0.14       -2.90     14.99 o
 -19   1   6       39.12       46.61     14.41 o
 -18   1   6       12.89       10.04     14.69 o
 -17   1   6        0.30        2.78      9.10 o
 -16   1   6      120.38      110.00     11.16 o
 -15   1   6        0.41       10.01      8.07 o
 -14   1   6      815.68      865.28     24.47 o
 -13   1   6     5181.73     5420.36    250.54 o
 -12   1   6      659.18      675.13     18.00 o
 -11   1   6     1885.52     1889.58     40.65 o
 -10   1   6      225.82      202.94     10.14 o
  -9   1   6       15.29       21.16      4.17 o
  -8   1   6        1.92       -0.12      3.04 o
  -7   1   6      565.54      574.89     13.69 o
  -6   1   6       61.59       56.82      8.37 o
  -5   1   6     9216.53     8969.54    175.71 o
  -4   1   6      213.91      258.07      6.13 o
  -3   1   6      282.02      255.03      5.75 o
  -2   1   6      194.27      219.79     12.14 o
  -1   1   6       64.08       69.91      5.94 o
   0   1   6      742.07      706.42     12.78 o
   1   1   6       38.27       54.75      4.80 o
   2   1   6    14480.19    15113.76    176.46 o
   3   1   6     5847.74     5815.58     72.69 o
   4   1   6     2326.32     2283.58     30.58 o
   5   1   6      221.30      222.12      6.93 o
   6   1   6      806.93      809.03     13.27 o
   7   1   6      177.42      164.78      5.98 o
   8   1   6      164.84      160.99      6.35 o
   9   1   6      409.99      437.44     10.79 o
  10   1   6      548.77      558.02     14.45 o
  11   1   6        0.64       -0.65      5.35 o
  12   1   6      320.22      326.68     18.95 o
  13   1   6      363.20      344.97     13.18 o
  14   1   6        3.05       -1.51      8.10 o
  15   1   6       30.27       35.32     13.33 o
  16   1   6        7.09      -21.26     23.90 o
  17   1   6       25.98       17.52     17.12 o
  18   1   6       17.41        2.84     31.46 o
 -21   2   6       38.88       60.34     18.29 o
 -20   2   6        0.21        2.27     19.19 o
 -19   2   6       34.67       59.26     17.87 o
 -18   2   6        6.57       15.95     17.45 o
 -17   2   6        5.19       -3.05     10.20 o
 -16   2   6      258.99      263.51     31.31 o
 -15   2   6      110.38      110.91     11.61 o
 -14   2   6      178.78      161.96     24.32 o
 -13   2   6     1542.00     1571.09     37.06 o
 -12   2   6      164.02      174.11     15.20 o
 -11   2   6      665.09      636.34     17.89 o
 -10   2   6       70.17       67.14      5.19 o
  -9   2   6        1.98       10.53      8.04 o
  -8   2   6      959.58      940.31     21.60 o
  -7   2   6      487.23      420.29     14.06 o
  -6   2   6     1707.28     1779.24     40.27 o
  -5   2   6     1571.25     1641.02     31.35 o
  -4   2   6      504.07      542.59     38.32 o
  -3   2   6       15.39       29.12      4.85 o
  -2   2   6      517.66      466.28     13.76 o
  -1   2   6      267.34      261.33      6.44 o
   0   2   6      531.42      510.12     17.18 o
   1   2   6      464.05      487.62     10.30 o
   2   2   6     1270.93     1357.50     22.09 o
   3   2   6        7.90        3.77      2.71 o
   4   2   6      778.54      833.24     17.00 o
   5   2   6      144.75      146.52      5.41 o
   6   2   6       39.19       36.65      3.98 o
   7   2   6       57.09       65.35      5.13 o
   8   2   6      924.78      937.98     17.49 o
   9   2   6      182.90      173.23      7.23 o
  10   2   6     3126.29     3227.01     58.01 o
  11   2   6        0.17       -3.12      5.45 o
  12   2   6      286.92      294.52     16.37 o
  13   2   6       19.24       23.80      7.66 o
  14   2   6       30.90       11.53      9.33 o
  15   2   6       23.80       21.49     30.62 o
  16   2   6       43.14       68.61     17.75 o
  17   2   6        4.61        9.22     15.80 o
  18   2   6       32.33        6.30     14.42 o
 -20   3   6        0.02      -14.30     15.39 o
 -19   3   6       24.09       39.22     13.08 o
 -18   3   6       75.08       88.65     13.73 o
 -17   3   6       94.14      100.40     12.95 o
 -16   3   6       50.46       58.16     13.43 o
 -15   3   6      354.94      375.44     21.50 o
 -14   3   6      154.95      172.33     10.61 o
 -13   3   6      193.86      175.84      8.74 o
 -12   3   6      112.80      133.45      7.89 o
 -11   3   6     1130.61     1127.83     29.01 o
 -10   3   6       38.29       50.30      5.13 o
  -9   3   6      219.86      232.39     10.62 o
  -8   3   6        0.28        2.61     10.74 o
  -7   3   6      371.54      404.52     10.50 o
  -6   3   6        3.76        5.77      2.33 o
  -5   3   6       61.73       66.69      4.53 o
  -4   3   6      128.13      127.63      5.91 o
  -3   3   6      704.51      782.77     21.47 o
  -2   3   6      304.59      346.41      7.88 o
  -1   3   6      189.03      214.63      6.21 o
   0   3   6      180.20      207.86      6.77 o
   1   3   6      265.10      285.94      9.51 o
   2   3   6      935.10      947.59     17.55 o
   3   3   6      182.51      171.86      9.99 o
   4   3   6     1164.85     1230.70     20.65 o
   5   3   6     1018.33     1043.19     19.56 o
   6   3   6      104.67      106.91     11.16 o
   7   3   6      210.49      216.28      7.58 o
   8   3   6       63.77       74.29      5.47 o
   9   3   6      695.90      733.38     21.92 o
  10   3   6      266.04      288.02      9.68 o
  11   3   6        9.69       12.93      5.45 o
  12   3   6       13.03        4.41      6.08 o
  13   3   6       49.71       27.88     15.26 o
  14   3   6       33.13       42.57     10.62 o
  15   3   6       13.50       -6.31     12.30 o
  16   3   6        8.89       21.16     16.37 o
  17   3   6        3.11       22.23     20.63 o
 -19   4   6       32.05       39.56     14.15 o
 -18   4   6       11.41       17.08     11.98 o
 -17   4   6        2.90       17.61     13.68 o
 -16   4   6       35.62       34.74     16.13 o
 -15   4   6       71.23       67.71     11.28 o
 -14   4   6       47.82       40.84      9.06 o
 -13   4   6        2.32        3.00      5.46 o
 -12   4   6       98.75       95.05     18.92 o
 -11   4   6     1645.30     1795.81     42.48 o
 -10   4   6      222.86      210.55      9.03 o
  -9   4   6      489.76      450.77     15.03 o
  -8   4   6      364.67      374.07     21.29 o
  -7   4   6      517.19      565.75     32.66 o
  -6   4   6        0.11        6.50      9.30 o
  -5   4   6       90.55       96.19     14.81 o
  -4   4   6      118.12      123.27      7.80 o
  -3   4   6       19.01       22.10     10.17 o
  -2   4   6        1.50       -0.49      6.60 o
  -1   4   6       22.55       15.70      4.23 o
   0   4   6       52.79       68.95     10.44 o
   1   4   6       15.30       15.98      5.94 o
   2   4   6       91.31      102.67     12.62 o
   3   4   6        2.40        3.67      3.75 o
   4   4   6       39.39       43.25      9.18 o
   5   4   6       73.16       82.60      5.45 o
   6   4   6      216.92      231.00      8.97 o
   7   4   6       19.95       21.78      5.06 o
   8   4   6      912.49     1019.78     25.76 o
   9   4   6       10.90       16.49      8.10 o
  10   4   6       57.52       59.92      5.89 o
  11   4   6        2.98       -0.19      8.07 o
  12   4   6      249.00      262.23     29.75 o
  13   4   6        8.55        2.92     27.83 o
  14   4   6       31.05       13.14     11.80 o
  15   4   6      113.95      146.94     18.41 o
  16   4   6        1.14       -8.94     16.67 o
 -18   5   6      132.74      123.07     27.71 o
 -17   5   6        1.08        7.26     20.45 o
 -16   5   6       34.61       56.92     22.91 o
 -15   5   6       60.31       48.04     13.25 o
 -14   5   6        1.18       -3.00      9.06 o
 -13   5   6       50.96       55.78      5.88 o
 -12   5   6       72.57       64.89      5.52 o
 -11   5   6       63.36       64.11      7.86 o
 -10   5   6       32.38       29.79     21.26 o
  -9   5   6      163.90      179.81     16.49 o
  -8   5   6        2.87       -2.41      6.00 o
  -7   5   6        5.30       12.12     21.50 o
  -6   5   6       15.51       13.43      5.07 o
  -5   5   6       89.43       99.24      6.66 o
  -4   5   6        0.34        0.81      5.67 o
  -3   5   6       52.00       60.50      5.51 o
  -2   5   6       24.22       24.77     11.37 o
  -1   5   6        1.57       10.96      5.01 o
   0   5   6      101.51      104.29      5.07 o
   1   5   6       13.81       12.51      4.44 o
   2   5   6      195.70      204.65      7.74 o
   3   5   6       15.19       11.17      4.00 o
   4   5   6       39.95       35.39      4.42 o
   5   5   6      158.14      167.64      9.54 o
   6   5   6      231.23      251.05     10.86 o
   7   5   6      444.65      504.89     14.01 o
   8   5   6      199.38      195.39     15.65 o
   9   5   6      248.62      250.33     11.15 o
  10   5   6       22.94       37.04     14.39 o
  11   5   6       74.67       70.54     11.71 o
  12   5   6        2.94      -13.36      9.18 o
  13   5   6        0.08        2.34     17.69 o
  14   5   6       44.23       43.72     14.87 o
  15   5   6        1.74       -7.26     15.71 o
 -16   6   6        3.41       23.27     32.87 o
 -15   6   6       19.23      -22.79     22.25 o
 -14   6   6       56.46      123.07     33.17 o
 -13   6   6        0.01       42.46     22.01 o
 -12   6   6        6.42       26.45     19.13 o
 -11   6   6      122.60       96.44     11.52 o
 -10   6   6      236.01      214.47     12.89 o
  -9   6   6        0.24       -9.09      6.06 o
  -8   6   6        4.27        7.80      7.26 o
  -7   6   6       13.64        5.75     14.06 o
  -6   6   6        0.87       10.87      9.60 o
  -5   6   6       75.66       67.46      7.74 o
  -4   6   6        2.57        4.98     12.83 o
  -3   6   6        6.82       11.65     10.17 o
  -2   6   6       94.40       90.79     10.02 o
  -1   6   6       43.77       37.02      5.83 o
   0   6   6        2.38       -2.83      5.07 o
   1   6   6       19.66       21.34      6.66 o
   2   6   6       12.73       17.73      7.17 o
   3   6   6        3.08       11.88      4.98 o
   4   6   6        1.95        0.20      4.92 o
   5   6   6        0.07       -2.56      5.43 o
   6   6   6       18.94       20.02      6.54 o
   7   6   6        3.51       -1.34      5.76 o
   8   6   6        4.48        4.85      6.07 o
   9   6   6      115.03      107.51     21.92 o
  10   6   6      168.62      155.70     17.20 o
  11   6   6        0.30       19.85     15.05 o
  12   6   6        8.10       -0.60     13.97 o
  13   6   6        9.31       12.59     16.85 o
 -13   7   6        9.05       22.13     34.79 o
 -12   7   6       47.49       40.24     22.67 o
 -11   7   6       53.61       98.84     33.11 o
 -10   7   6       14.83       27.47     23.33 o
  -9   7   6       53.33       66.51     22.37 o
  -8   7   6        0.55       46.66     27.11 o
  -7   7   6       10.29       18.59     10.14 o
  -6   7   6        3.08       10.14      7.20 o
  -5   7   6       38.74       40.84      8.46 o
  -4   7   6        7.42       -7.26      8.46 o
  -3   7   6        0.89        4.17      6.35 o
  -2   7   6        1.74        4.46      6.75 o
  -1   7   6        3.87        7.48      5.53 o
   0   7   6        1.86       -7.72      5.14 o
   1   7   6        3.91       13.51      6.90 o
   2   7   6      110.66       85.23     16.67 o
   3   7   6       46.57       44.13      6.79 o
   4   7   6       64.82       83.13      8.20 o
   5   7   6        0.60        2.40      5.99 o
   6   7   6        0.43        7.00      9.27 o
   7   7   6      160.70      135.35     10.12 o
   8   7   6       57.80       43.86      9.80 o
   9   7   6       13.96      -40.24     29.51 o
  10   7   6        2.21      -39.58     31.13 o
 -10   8   6       19.40       15.53     26.27 o
  -9   8   6       95.41       56.92     25.13 o
  -8   8   6        5.42       19.19     22.73 o
  -7   8   6       45.93       45.04     23.33 o
  -6   8   6        4.82        0.60     20.63 o
  -5   8   6        0.10       -4.26     20.45 o
  -4   8   6        0.14      -16.73     19.85 o
  -3   8   6        1.80      -25.19     19.19 o
  -2   8   6       21.87       28.04     10.52 o
  -1   8   6       35.65       37.18     10.56 o
   0   8   6        1.45      -10.78     14.72 o
   1   8   6        7.13        2.81     12.33 o
   2   8   6       23.95       19.43     10.19 o
   3   8   6        2.76       -3.36     26.09 o
   4   8   6       24.60       58.77     25.13 o
   5   8   6       12.45       -4.74     20.93 o
   6   8   6        8.36      -30.65     24.65 o
 -21   1   7        2.21       -9.10     12.55 o
 -20   1   7       57.34       52.13     14.28 o
 -19   1   7        1.72        4.52     10.24 o
 -18   1   7        2.49       19.94     12.05 o
 -17   1   7       24.91       32.88     11.12 o
 -16   1   7        1.75       -5.10      7.88 o
 -15   1   7       27.32       16.98      8.37 o
 -14   1   7      339.33      314.89     12.27 o
 -13   1   7      354.95      335.13     15.65 o
 -12   1   7       13.68       18.45      5.94 o
 -11   1   7        6.73        8.86      3.54 o
 -10   1   7        8.74        5.38      4.47 o
  -9   1   7       22.34       13.96      6.33 o
  -8   1   7       24.57       25.70      3.82 o
  -7   1   7      825.18      767.16     17.28 o
  -6   1   7      210.17      221.69      6.17 o
  -5   1   7       30.05       17.66      2.10 o
  -4   1   7      158.23      210.66      8.88 o
  -3   1   7      318.00      316.75     12.11 o
  -2   1   7      151.38      131.38      3.98 o
  -1   1   7       23.74       19.19      3.12 o
   0   1   7       68.44       61.41      3.80 o
   1   1   7     2376.43     2514.37     35.99 o
   2   1   7     1330.15     1306.77     20.42 o
   3   1   7      294.42      330.22      7.04 o
   4   1   7       24.13       21.78      3.03 o
   5   1   7      334.74      327.02      9.30 o
   6   1   7        0.92       -1.42      3.41 o
   7   1   7      395.38      369.11      8.65 o
   8   1   7      252.47      263.68      8.14 o
   9   1   7       87.49       82.23      5.47 o
  10   1   7      193.84      205.63      8.93 o
  11   1   7       18.32        7.94      6.60 o
  12   1   7       46.71       37.35     17.21 o
  13   1   7      234.23      236.68     22.97 o
  14   1   7        7.58       10.74      9.28 o
  15   1   7       47.93       39.25     18.62 o
  16   1   7        0.62      -16.43     14.08 o
  17   1   7       25.32       26.11     14.38 o
 -21   2   7       23.26       10.59     31.79 o
 -20   2   7       22.20       20.87     12.52 o
 -19   2   7       19.29       36.37     13.70 o
 -18   2   7        1.40       10.29     11.20 o
 -17   2   7       86.99       87.39     19.73 o
 -16   2   7       27.59       28.69      8.07 o
 -15   2   7      250.40      261.93     13.14 o
 -14   2   7      163.79      170.79      9.49 o
 -13   2   7       28.80       17.82      5.69 o
 -12   2   7     2173.78     2215.58     49.70 o
 -11   2   7       89.84       95.99      6.10 o
 -10   2   7      219.65      203.81      9.75 o
  -9   2   7      230.87      234.69      8.48 o
  -8   2   7        0.15        2.49      3.47 o
  -7   2   7     1298.85     1342.71     27.26 o
  -6   2   7      883.30      954.02     32.87 o
  -5   2   7      124.18      130.36     13.49 o
  -4   2   7      109.76      108.14      6.21 o
  -3   2   7       79.33       65.58     10.20 o
  -2   2   7     1007.28      973.44     24.53 o
  -1   2   7        1.48        2.10      1.27 o
   0   2   7      224.86      238.82      5.34 o
   1   2   7      191.44      195.59      6.87 o
   2   2   7       44.04       38.23      3.19 o
   3   2   7      197.96      217.62      6.36 o
   4   2   7      365.80      396.86      8.43 o
   5   2   7      934.23      971.93     15.78 o
   6   2   7      236.43      242.46      8.79 o
   7   2   7       22.92       25.13      4.48 o
   8   2   7      428.60      443.81     10.86 o
   9   2   7     2987.57     3129.30     49.94 o
  10   2   7        0.06       -2.90      4.74 o
  11   2   7      565.54      610.54     17.52 o
  12   2   7       72.87       57.16      7.98 o
  13   2   7      115.56      138.39     12.78 o
  14   2   7      100.59      101.32     12.42 o
  15   2   7       94.59      107.82     26.90 o
  16   2   7       12.13       11.09     17.92 o
  17   2   7       68.71       60.44     32.78 o
 -20   3   7      100.26       94.55     18.51 o
 -19   3   7       22.00       47.89     15.27 o
 -18   3   7       15.17        1.94     10.93 o
 -17   3   7       74.18       77.27     15.89 o
 -16   3   7        3.02       -0.14      8.59 o
 -15   3   7      271.01      281.08     17.93 o
 -14   3   7      935.03      987.27     37.48 o
 -13   3   7      639.93      700.24     20.16 o
 -12   3   7      111.61      115.51      7.57 o
 -11   3   7      225.22      236.66     17.78 o
 -10   3   7       27.28       27.21      4.26 o
  -9   3   7        0.08       -6.56      9.30 o
  -8   3   7      223.15      234.10      8.12 o
  -7   3   7     1083.84     1165.97     32.03 o
  -6   3   7      650.33      628.56     12.52 o
  -5   3   7      294.61      254.12     13.16 o
  -4   3   7      378.21      427.90     22.01 o
  -3   3   7      386.83      431.97     14.30 o
  -2   3   7       29.33       34.04      3.66 o
  -1   3   7       77.09       79.83      3.36 o
   0   3   7      437.92      419.87      9.85 o
   1   3   7     3389.89     3539.02     51.79 o
   2   3   7     1429.93     1451.94     23.65 o
   3   3   7        0.28        0.17      3.14 o
   4   3   7      310.26      281.28     13.19 o
   5   3   7      116.56      116.05      5.79 o
   6   3   7       60.51       55.84      8.64 o
   7   3   7      328.23      336.28      9.19 o
   8   3   7      293.30      301.05      9.01 o
   9   3   7      127.11      151.54      7.20 o
  10   3   7      217.52      225.38      9.51 o
  11   3   7       26.14       26.34      5.89 o
  12   3   7        8.20        6.86      9.86 o
  13   3   7      197.06      171.37     14.94 o
  14   3   7       37.81       29.47     12.89 o
  15   3   7        6.17      -10.80     14.33 o
  16   3   7        3.95       24.47     14.27 o
 -19   4   7       80.80       68.10     31.16 o
 -18   4   7       55.47       56.66     15.05 o
 -17   4   7       12.78       25.52     11.46 o
 -16   4   7        5.89       14.39     19.13 o
 -15   4   7       48.74       48.70     11.93 o
 -14   4   7      101.85       86.12      8.16 o
 -13   4   7      103.20       96.92      9.18 o
 -12   4   7      697.04      667.51     25.31 o
 -11   4   7        5.38       10.80     11.96 o
 -10   4   7        0.36       -1.78      6.00 o
  -9   4   7      416.58      438.13     13.84 o
  -8   4   7      321.40      342.96     10.56 o
  -7   4   7      682.32      719.53     14.85 o
  -6   4   7      273.58      293.29      7.17 o
  -5   4   7      107.06      102.98      3.84 o
  -4   4   7      143.96      144.97      5.07 o
  -3   4   7       83.24       72.98      3.69 o
  -2   4   7      665.93      716.18     15.45 o
  -1   4   7       51.58       50.41      6.63 o
   0   4   7      229.80      277.87      8.19 o
   1   4   7       54.74       45.52      7.77 o
   2   4   7      297.02      277.75      8.91 o
   3   4   7       16.50       20.61      4.17 o
   4   4   7       36.91       46.52      6.30 o
   5   4   7       63.53       56.67      5.14 o
   6   4   7       13.00       17.39      8.10 o
   7   4   7     1032.86     1089.68     23.40 o
   8   4   7     1061.90     1167.98     27.80 o
   9   4   7      588.26      573.66     17.43 o
  10   4   7        0.67       -8.13      5.71 o
  11   4   7       67.64       62.91     21.08 o
  12   4   7        0.01       -1.32      5.59 o
  13   4   7      244.95      232.50     19.82 o
  14   4   7        5.14        8.94     14.93 o
  15   4   7       38.64       13.13     16.13 o
 -18   5   7       20.51       19.19     34.13 o
 -17   5   7       14.29       35.38     22.13 o
 -16   5   7      111.67      160.31     34.13 o
 -15   5   7      259.43      254.17     35.14 o
 -14   5   7      146.83      264.43     35.02 o
 -13   5   7       55.43       31.73      9.12 o
 -12   5   7      167.13      169.13      7.02 o
 -11   5   7      249.51      245.65     13.07 o
 -10   5   7       26.01       19.19      6.00 o
  -9   5   7        2.82       -5.22     22.19 o
  -8   5   7      248.05      242.05     10.42 o
  -7   5   7       83.46       90.13     13.79 o
  -6   5   7      148.34      157.18      7.88 o
  -5   5   7      133.77      150.29      6.77 o
  -4   5   7       37.26       44.31      8.22 o
  -3   5   7       60.02       66.82     18.86 o
  -2   5   7       18.42       21.90     13.55 o
  -1   5   7       76.93       79.16      5.51 o
   0   5   7      653.49      668.42     14.75 o
   1   5   7      465.83      473.06     12.01 o
   2   5   7      112.98      100.90     11.99 o
   3   5   7      253.52      253.66     11.72 o
   4   5   7      108.82       96.17     13.25 o
   5   5   7       13.54       26.09      5.03 o
   6   5   7      135.26      128.26      7.72 o
   7   5   7       27.64       42.00      8.31 o
   8   5   7       34.43       36.93      6.66 o
   9   5   7        2.07       -4.57      5.97 o
  10   5   7       18.04       38.05      9.51 o
  11   5   7      183.78      176.79     15.61 o
  12   5   7       53.83       68.74     12.85 o
  13   5   7       11.16       10.80     12.53 o
  14   5   7       12.69      -22.31     14.87 o
 -16   6   7       45.53       14.99     22.19 o
 -15   6   7        8.28       34.85     24.59 o
 -14   6   7        3.47       24.47     22.79 o
 -13   6   7       31.75       30.11     17.99 o
 -12   6   7       12.21        8.34     24.47 o
 -11   6   7        2.40        2.40      7.80 o
 -10   6   7      133.75      104.30      9.48 o
  -9   6   7      120.24       99.32      9.78 o
  -8   6   7      469.24      494.49     20.69 o
  -7   6   7       12.49       17.93      6.00 o
  -6   6   7        1.20        6.00      4.80 o
  -5   6   7       45.35       44.06     19.82 o
  -4   6   7       11.77        4.90      4.11 o
  -3   6   7       60.89       53.83      5.85 o
  -2   6   7       96.21       95.19      8.12 o
  -1   6   7        0.19        4.56      5.37 o
   0   6   7      135.10      129.64      6.50 o
   1   6   7       29.16       43.02      5.88 o
   2   6   7       18.66       18.17      4.61 o
   3   6   7       22.19       19.89      4.80 o
   4   6   7       40.84       55.56      6.81 o
   5   6   7       27.93       34.18      6.80 o
   6   6   7       78.63       90.72     11.31 o
   7   6   7      651.91      657.22     21.80 o
   8   6   7      163.78      160.73     10.81 o
   9   6   7        0.41        6.68     14.99 o
  10   6   7        4.30      -11.40     15.05 o
  11   6   7        0.08        3.54     16.07 o
  12   6   7       34.00       11.93     32.33 o
 -13   7   7        0.09      -15.53     23.39 o
 -12   7   7       14.14       10.80     22.19 o
 -11   7   7       11.50       16.13     22.79 o
 -10   7   7        0.04       10.80     22.19 o
  -9   7   7       19.10      -42.10     30.53 o
  -8   7   7      111.21      110.35     14.39 o
  -7   7   7        0.25       -2.40     17.93 o
  -6   7   7        0.40       -6.60      7.20 o
  -5   7   7        6.77       22.13      7.86 o
  -4   7   7        0.07       -5.40      5.34 o
  -3   7   7        2.37        3.54      6.54 o
  -2   7   7       86.29       64.74      9.27 o
  -1   7   7       39.34       26.86      8.46 o
   0   7   7       21.65        6.98     12.95 o
   1   7   7       31.38       41.47      9.36 o
   2   7   7        1.31        6.18      4.66 o
   3   7   7       56.57       44.21      6.76 o
   4   7   7       26.00       33.92      8.13 o
   5   7   7        4.89        2.08      8.50 o
   6   7   7       94.41       85.91     16.13 o
   7   7   7      164.57      161.09     23.69 o
   8   7   7       13.43        7.26     11.84 o
   9   7   7       15.25       14.77     38.77 o
  -9   8   7        6.94      -16.13     22.25 o
  -8   8   7       46.08       10.80     22.85 o
  -7   8   7       46.00       68.49     25.97 o
  -6   8   7        6.45       30.11     23.93 o
  -5   8   7       10.98       11.40     19.85 o
  -4   8   7        0.60       10.14     22.79 o
  -3   8   7        4.02       44.38     23.51 o
  -2   8   7        0.33       -9.93      8.72 o
  -1   8   7        0.14       -0.90     12.77 o
   0   8   7       51.87       38.68     13.27 o
   1   8   7        3.18        6.19      9.64 o
   2   8   7        7.77        5.46     13.16 o
   3   8   7        3.89       -5.40     11.14 o
   4   8   7        1.10      -26.45     25.67 o
   5   8   7        5.42        5.40     23.45 o
 -21   0   8      180.16      210.21     34.79 o
 -20   0   8       17.78       17.93     16.79 o
 -19   0   8       36.47       51.16     16.79 o
 -18   0   8      200.04      172.31     22.49 o
 -17   0   8        7.52       -3.00     12.59 o
 -16   0   8      279.91      253.39     21.05 o
 -15   0   8       94.71      113.47     11.46 o
 -14   0   8      447.10      472.90     22.37 o
 -13   0   8     1178.46     1163.74     40.12 o
 -12   0   8       29.60       19.85      7.20 o
 -11   0   8      587.81      518.72     22.31 o
 -10   0   8      492.91      458.14     18.89 o
  -9   0   8      392.04      431.27     17.27 o
  -8   0   8       35.31       52.18      6.00 o
  -7   0   8      473.40      615.46     20.63 o
  -6   0   8      394.65      429.24     14.21 o
  -5   0   8      232.61      196.90      8.28 o
  -4   0   8      533.24      575.99     17.63 o
  -3   0   8      257.39      236.54      9.06 o
  -2   0   8     1280.36     1178.85     26.93 o
  -1   0   8      513.57      527.65     14.63 o
   0   0   8     1792.66     1778.42     39.22 o
   1   0   8        4.21        1.20      3.60 o
   2   0   8     1139.98     1202.54     27.17 o
   3   0   8       72.91      101.30      5.94 o
   4   0   8      815.19      800.06     17.99 o
   5   0   8      981.41     1030.78     22.01 o
   6   0   8      140.30      137.58      8.04 o
   7   0   8      350.50      362.06     13.07 o
   8   0   8      364.78      362.06     13.07 o
   9   0   8      153.50      140.52      9.30 o
  10   0   8     1419.96     1478.31     45.22 o
  11   0   8      313.41      308.33     16.31 o
  12   0   8      284.70      272.46     20.21 o
  13   0   8      352.62      401.29     27.47 o
  14   0   8      112.99       94.52     26.21 o
  15   0   8       71.25       94.04     22.79 o
  16   0   8      130.12       91.70     22.07 o
  17   0   8       71.83       58.00     23.87 o
 -21   1   8       76.51      106.79     18.27 o
 -20   1   8        9.24        7.24     12.37 o
 -19   1   8        0.20       19.54     12.35 o
 -18   1   8       61.76       85.76     21.32 o
 -17   1   8      261.30      255.27     17.33 o
 -16   1   8       37.99       57.12     10.53 o
 -15   1   8     1788.94     1901.48     46.04 o
 -14   1   8      965.53     1076.58     27.82 o
 -13   1   8      937.71      955.96     25.15 o
 -12   1   8       19.40       14.23      5.13 o
 -11   1   8       33.08       42.36      5.43 o
 -10   1   8       22.26       22.71      5.76 o
  -9   1   8      669.10      732.75     17.33 o
  -8   1   8      623.69      547.57     13.78 o
  -7   1   8       38.93       29.06      3.15 o
  -6   1   8       21.16       44.66      4.11 o
  -5   1   8        5.94       24.72      2.29 o
  -4   1   8        0.28       -3.86      4.80 o
  -3   1   8       19.14       20.98      3.90 o
  -2   1   8      134.02      129.68      8.79 o
  -1   1   8      943.80      947.96     18.46 o
   0   1   8     1544.69     1442.64     24.31 o
   1   1   8     1452.17     1362.20     21.30 o
   2   1   8      229.02      295.88      7.43 o
   3   1   8     1782.17     1851.27     28.40 o
   4   1   8      134.23      126.14      4.84 o
   5   1   8        0.20       -4.76      3.18 o
   6   1   8       25.90       30.57      5.40 o
   7   1   8      121.02      105.52     11.96 o
   8   1   8       86.48      103.71      6.17 o
   9   1   8     2136.06     2278.18     38.73 o
  10   1   8      560.58      587.78     15.47 o
  11   1   8       53.92       54.73      8.70 o
  12   1   8       40.67       32.11      9.36 o
  13   1   8       19.95        1.68     26.36 o
  14   1   8      121.22      140.08     21.80 o
  15   1   8        4.03        5.92     12.10 o
  16   1   8        7.14        4.45     13.08 o
  17   1   8      320.38      324.33     27.41 o
 -20   2   8      110.82      133.17     19.59 o
 -19   2   8       43.64       49.31     25.61 o
 -18   2   8       11.83       16.76      9.97 o
 -17   2   8        0.15        7.29     17.63 o
 -16   2   8        1.49        7.33      6.88 o
 -15   2   8       69.17       57.92      8.65 o
 -14   2   8       52.54       43.43     10.68 o
 -13   2   8      779.30      795.37     22.93 o
 -12   2   8       82.14       84.75      6.20 o
 -11   2   8       83.98       89.13      5.55 o
 -10   2   8      184.80      184.24      7.74 o
  -9   2   8      154.41      160.48      6.54 o
  -8   2   8       35.75       45.46      3.62 o
  -7   2   8        0.46        0.77      4.20 o
  -6   2   8      660.04      670.72     24.21 o
  -5   2   8        0.30        5.32      4.05 o
  -4   2   8      146.43      160.94      8.35 o
  -3   2   8      400.09      413.16     17.06 o
  -2   2   8      565.68      566.05     19.70 o
  -1   2   8       41.46       34.08      4.92 o
   0   2   8     1165.86     1174.02     28.49 o
   1   2   8      195.87      196.07      9.54 o
   2   2   8      131.95      160.16      5.45 o
   3   2   8      113.16      110.68      4.83 o
   4   2   8       25.58       23.44      3.75 o
   5   2   8       68.23       74.74      8.40 o
   6   2   8      701.32      692.79     13.31 o
   7   2   8       64.94       64.71      5.03 o
   8   2   8       49.50       34.02      4.93 o
   9   2   8      147.33      149.69      7.82 o
  10   2   8      230.59      251.79     11.72 o
  11   2   8        4.21        9.05      6.27 o
  12   2   8      189.36      171.04     14.63 o
  13   2   8        0.25        8.32     10.04 o
  14   2   8      136.18      146.02     15.15 o
  15   2   8      112.39       72.15     18.13 o
  16   2   8       17.48       19.51     14.40 o
 -20   3   8       21.00       27.00     12.89 o
 -19   3   8        1.46      -13.35     12.68 o
 -18   3   8       16.03        5.05     34.16 o
 -17   3   8       62.73       83.54     14.55 o
 -16   3   8      206.78      252.28     17.56 o
 -15   3   8      183.84      194.95     12.46 o
 -14   3   8       37.41       33.72     18.38 o
 -13   3   8      344.25      330.49     12.89 o
 -12   3   8      378.98      400.59     13.50 o
 -11   3   8       20.74       16.22      4.84 o
 -10   3   8       61.92       62.85     11.22 o
  -9   3   8        0.30        1.95     11.07 o
  -8   3   8       17.02       14.37      2.94 o
  -7   3   8       11.73        9.45      3.57 o
  -6   3   8       56.16       43.48      5.95 o
  -5   3   8      197.36      215.28     17.93 o
  -4   3   8      156.17      148.90     11.10 o
  -3   3   8       23.18       17.52      5.84 o
  -2   3   8      149.22      144.09     15.35 o
  -1   3   8      144.57      147.29      5.38 o
   0   3   8       66.06       88.42      5.70 o
   1   3   8        0.10        1.76      3.33 o
   2   3   8        6.13        9.69      3.93 o
   3   3   8       71.42       65.31      4.20 o
   4   3   8       48.70       48.00      4.42 o
   5   3   8      359.08      365.42     10.25 o
   6   3   8        6.26        6.94      6.00 o
   7   3   8      205.74      205.26      7.44 o
   8   3   8       52.44       48.91      5.73 o
   9   3   8       15.03       11.57      4.75 o
  10   3   8       60.88       56.44      6.86 o
  11   3   8      158.18      176.23     10.09 o
  12   3   8      193.90      207.70     23.99 o
  13   3   8        0.57       -2.04      9.57 o
  14   3   8      155.84      148.09     27.47 o
  15   3   8       60.57       48.70     15.71 o
  16   3   8       36.90       26.93     18.05 o
 -19   4   8       12.85       10.94     11.90 o
 -18   4   8        0.19       -0.74     10.01 o
 -17   4   8        7.27       48.04     22.07 o
 -16   4   8      160.56      160.91     27.35 o
 -15   4   8      108.05       84.32      9.42 o
 -14   4   8       14.69        2.40      6.60 o
 -13   4   8       30.68       27.47      5.88 o
 -12   4   8       27.49       31.19      6.54 o
 -11   4   8      287.47      307.16     18.47 o
 -10   4   8      101.00      113.44     14.78 o
  -9   4   8        0.00        1.18      5.36 o
  -8   4   8        0.84        4.54     10.74 o
  -7   4   8      178.80      192.91      9.39 o
  -6   4   8       68.25       61.29     13.10 o
  -5   4   8        1.78        6.14      3.90 o
  -4   4   8        5.81       13.89      1.25 o
  -3   4   8        8.51        7.56      1.78 o
  -2   4   8        9.58        7.06      4.50 o
  -1   4   8       28.53       31.82      3.19 o
   0   4   8      162.96      170.17      5.82 o
   1   4   8       16.43       19.17      8.40 o
   2   4   8        8.58       11.07      3.44 o
   3   4   8       42.22       35.09      4.66 o
   4   4   8       42.24       49.73      5.05 o
   5   4   8       29.18       15.53      4.82 o
   6   4   8      197.87      189.92      9.02 o
   7   4   8      278.75      298.35     10.78 o
   8   4   8      345.21      344.71     12.16 o
   9   4   8       95.01      103.23      9.44 o
  10   4   8        0.00        8.19      7.46 o
  11   4   8       54.96       46.55      7.80 o
  12   4   8       17.01       12.74      9.49 o
  13   4   8      160.87      131.47     53.05 o
  14   4   8       54.63       48.04     17.33 o
  15   4   8       12.62      -20.33     13.67 o
 -17   5   8       10.78      -31.73     28.13 o
 -16   5   8        0.64       14.39     21.59 o
 -15   5   8       59.98       78.15     22.97 o
 -14   5   8       42.14       33.11     11.58 o
 -13   5   8        0.19       13.85      9.66 o
 -12   5   8        2.59        3.00      4.20 o
 -11   5   8        8.58        7.26      2.40 o
 -10   5   8       76.75       68.49      2.82 o
  -9   5   8        1.58        3.00      3.60 o
  -8   5   8      212.31      186.88      8.29 o
  -7   5   8      176.96      184.30      8.13 o
  -6   5   8        0.74       -0.32     10.17 o
  -5   5   8        6.27        3.14      3.57 o
  -4   5   8       17.89       21.96      9.57 o
  -3   5   8      145.43      131.59      8.64 o
  -2   5   8       47.97       34.93      4.20 o
  -1   5   8       81.84       75.37      5.98 o
   0   5   8      253.89      279.08     10.98 o
   1   5   8      126.22      129.30      6.07 o
   2   5   8      114.15      109.46      9.24 o
   3   5   8       88.69       97.06      9.30 o
   4   5   8       99.85      105.76      6.29 o
   5   5   8      172.40      174.98      8.68 o
   6   5   8       18.76       24.61      9.36 o
   7   5   8        4.17        1.90      5.10 o
   8   5   8       29.24       30.58      6.68 o
   9   5   8       39.12       34.40     10.41 o
  10   5   8       22.29        7.90      8.60 o
  11   5   8       11.38        4.74     13.13 o
  12   5   8       11.11       13.85     13.31 o
  13   5   8        0.65       17.93     22.19 o
 -15   6   8       43.81       48.70     33.53 o
 -14   6   8        2.08       -3.00     21.05 o
 -13   6   8       12.13       -0.60     29.15 o
 -12   6   8       15.01       16.13      9.66 o
 -11   6   8      279.77      258.85     18.89 o
 -10   6   8       39.00       28.79      8.40 o
  -9   6   8       97.06       69.75      9.00 o
  -8   6   8      132.42      114.55      8.40 o
  -7   6   8       11.87        9.54      5.46 o
  -6   6   8       84.89       83.42      7.14 o
  -5   6   8       32.57       24.47      6.06 o
  -4   6   8        5.34        1.80      4.80 o
  -3   6   8      103.22      100.82      7.38 o
  -2   6   8        2.34       11.44      5.04 o
  -1   6   8       47.47       43.21     10.50 o
   0   6   8       46.93       54.54      6.78 o
   1   6   8       39.53       30.22      4.69 o
   2   6   8       47.91       47.34      6.96 o
   3   6   8       55.88       66.09      6.56 o
   4   6   8        8.64       -0.48      8.07 o
   5   6   8       20.11       23.16      6.06 o
   6   6   8      194.45      229.07     28.58 o
   7   6   8      526.14      526.20     33.50 o
   8   6   8       17.47       29.33     15.23 o
   9   6   8       11.56       -2.31     13.45 o
  10   6   8       17.01       37.46     15.35 o
  11   6   8        7.53      -10.14     29.93 o
 -12   7   8       41.51       26.45     23.93 o
 -11   7   8       29.05       25.19     22.85 o
 -10   7   8      122.84      123.07     32.63 o
  -9   7   8       18.07       38.38     22.79 o
  -8   7   8       83.79       61.05     10.32 o
  -7   7   8       57.19       54.70     10.86 o
  -6   7   8        1.69       -1.20      9.06 o
  -5   7   8        0.11        3.00     10.20 o
  -4   7   8       55.74       53.26      9.66 o
  -3   7   8       11.19      -14.21      9.48 o
  -2   7   8       92.95       86.39      9.52 o
  -1   7   8       90.76       75.49     25.79 o
   0   7   8      113.02      110.76     21.77 o
   1   7   8       68.08       96.31     15.74 o
   2   7   8       99.37      108.18     14.01 o
   3   7   8       82.70       62.54     14.77 o
   4   7   8       98.37      104.47     25.79 o
   5   7   8        0.44      -23.44     17.45 o
   6   7   8        6.85        6.34     14.99 o
   7   7   8       19.50       29.47     15.08 o
   8   7   8        0.66      -15.16     23.75 o
  -8   8   8        1.02      -30.11     23.93 o
  -7   8   8        3.00       -2.40     25.07 o
  -6   8   8       11.62        3.00     23.51 o
  -5   8   8        0.31       22.13     23.27 o
  -4   8   8       13.46       -4.74     22.07 o
  -3   8   8        7.21       -8.21     11.57 o
  -2   8   8        0.40        9.74     11.63 o
  -1   8   8       13.36       10.14     14.06 o
   0   8   8       32.54       17.35     11.20 o
   1   8   8        0.08       15.94     14.87 o
   2   8   8       20.68       26.99     11.02 o
   3   8   8       15.77        7.41     14.36 o
   4   8   8        8.66      -41.38     27.59 o
 -21   1   9       55.79       50.41     14.33 o
 -20   1   9        1.17        1.66     11.69 o
 -19   1   9       42.37       66.18     32.63 o
 -18   1   9        0.79       29.29     16.82 o
 -17   1   9        0.75        4.42     14.69 o
 -16   1   9      114.24      109.12      9.22 o
 -15   1   9      546.61      594.69     26.84 o
 -14   1   9        1.23        1.80      7.17 o
 -13   1   9       49.95       51.90      6.36 o
 -12   1   9        0.00       -1.77      5.76 o
 -11   1   9        5.02       -0.30      3.90 o
 -10   1   9      275.85      266.83      9.05 o
  -9   1   9       15.92       22.51      3.73 o
  -8   1   9        6.59       10.87      3.63 o
  -7   1   9      149.79      122.35      5.15 o
  -6   1   9       91.80       91.21      3.70 o
  -5   1   9       11.77        9.32      1.84 o
  -4   1   9        0.01        3.54      1.67 o
  -3   1   9       37.67       36.89      3.03 o
  -2   1   9      758.67      727.84     12.40 o
  -1   1   9      254.73      242.93      8.04 o
   0   1   9       63.92       61.56      3.67 o
   1   1   9      390.68      379.07      8.78 o
   2   1   9      286.51      261.80      6.65 o
   3   1   9        5.88        5.89      6.00 o
   4   1   9      186.40      197.50      9.96 o
   5   1   9       49.48       46.45      5.43 o
   6   1   9       27.30       19.42      4.14 o
   7   1   9      309.29      335.82     10.74 o
   8   1   9       66.34       55.82      9.21 o
   9   1   9       52.44       40.40      5.27 o
  10   1   9       19.28        4.52      5.47 o
  11   1   9      251.20      247.85     13.35 o
  12   1   9       30.28       31.53     10.47 o
  13   1   9       31.75       35.58      9.77 o
  14   1   9        0.75        1.90     11.02 o
  15   1   9        0.29       14.78     14.26 o
  16   1   9      179.39      165.56     20.91 o
 -20   2   9       18.67        7.19     11.42 o
 -19   2   9       25.16       37.61     13.35 o
 -18   2   9        2.46        5.59      8.97 o
 -17   2   9       41.28       43.01     12.46 o
 -16   2   9        0.00        1.68     13.46 o
 -15   2   9      110.23       97.30      9.26 o
 -14   2   9       11.57        7.87      5.17 o
 -13   2   9       27.04       23.78      5.46 o
 -12   2   9      179.61      178.83      7.42 o
 -11   2   9      108.75      108.36      6.29 o
 -10   2   9        1.34        0.96      4.99 o
  -9   2   9        2.58        1.42      3.41 o
  -8   2   9       13.53       12.66      2.29 o
  -7   2   9      124.10      142.01     10.21 o
  -6   2   9      419.91      453.16     34.01 o
  -5   2   9       92.99       87.76      6.78 o
  -4   2   9      238.89      249.56     11.66 o
  -3   2   9      302.57      323.73     17.93 o
  -2   2   9      497.34      446.38     14.88 o
  -1   2   9       24.27       24.81      2.30 o
   0   2   9        0.95        9.32      9.00 o
   1   2   9        6.43        6.66      2.64 o
   2   2   9        0.32       -4.48      2.99 o
   3   2   9      294.37      306.03     14.93 o
   4   2   9      181.37      186.35      6.74 o
   5   2   9       76.59       71.73      5.07 o
   6   2   9       72.89       72.58      6.39 o
   7   2   9       32.03       39.32     12.95 o
   8   2   9        0.61        2.86      4.44 o
   9   2   9       31.13       34.28      5.47 o
  10   2   9        8.60        6.41     11.07 o
  11   2   9       37.38       48.15      8.16 o
  12   2   9      493.28      565.49     26.05 o
  13   2   9       15.04       27.83     10.47 o
  14   2   9       45.39       23.01     23.03 o
  15   2   9       18.14       31.39     13.78 o
 -19   3   9       28.94       62.11     13.84 o
 -18   3   9       25.13       33.96     16.76 o
 -17   3   9      163.97      167.53     16.55 o
 -16   3   9      406.12      464.81     38.41 o
 -15   3   9      673.75      752.21     33.05 o
 -14   3   9       11.53       23.87      6.34 o
 -13   3   9        7.08        4.58      4.77 o
 -12   3   9      202.36      216.29      9.40 o
 -11   3   9       22.27       28.67      6.11 o
 -10   3   9      205.86      213.38     18.98 o
  -9   3   9       88.66       83.13      8.52 o
  -8   3   9       35.99       45.98     11.45 o
  -7   3   9       32.40       34.61      6.92 o
  -6   3   9       55.08       63.00     22.73 o
  -5   3   9      379.25      373.88     25.91 o
  -4   3   9       24.68       12.87      5.06 o
  -3   3   9      201.66      201.56      9.89 o
  -2   3   9     1029.25     1056.33     45.73 o
  -1   3   9      564.47      548.75     15.50 o
   0   3   9      519.61      502.70     10.09 o
   1   3   9      902.19      917.85     18.41 o
   2   3   9      590.77      640.03     13.05 o
   3   3   9      246.27      286.37      8.13 o
   4   3   9      172.94      183.12      6.99 o
   5   3   9        0.08       -4.14      4.05 o
   6   3   9      134.10      140.50      6.94 o
   7   3   9      326.51      356.45     10.78 o
   8   3   9      119.72      115.80      7.08 o
   9   3   9        0.09       -7.55      5.04 o
  10   3   9       14.07       22.61     18.89 o
  11   3   9      330.63      290.68     26.78 o
  12   3   9       68.32       58.29     11.60 o
  13   3   9        2.22        3.46     12.26 o
  14   3   9       53.51       62.19     14.27 o
  15   3   9       46.84       78.57     18.65 o
 -18   4   9        0.16      -17.93     20.33 o
 -17   4   9        0.03        7.80     20.93 o
 -16   4   9        4.98       -6.60     19.79 o
 -15   4   9       34.62       25.19     11.34 o
 -14   4   9        1.26       -0.60      7.32 o
 -13   4   9      238.84      236.54     14.33 o
 -12   4   9      362.83      368.66     16.91 o
 -11   4   9       36.01       34.85      4.32 o
 -10   4   9       82.62       82.68      5.82 o
  -9   4   9       61.41       61.22      9.36 o
  -8   4   9       26.67       24.35      5.13 o
  -7   4   9       80.96       82.17      6.92 o
  -6   4   9        0.06       -0.75      3.98 o
  -5   4   9       71.25       71.99      9.33 o
  -4   4   9     1572.89     1718.05     92.21 o
  -3   4   9       22.73       15.50      6.84 o
  -2   4   9      171.89      160.11     16.85 o
  -1   4   9      214.40      226.10      5.75 o
   0   4   9       44.36       51.98      3.62 o
   1   4   9      386.44      391.26     11.28 o
   2   4   9      130.51      122.75      6.31 o
   3   4   9       39.05       42.18      4.48 o
   4   4   9      179.56      161.59      7.17 o
   5   4   9      251.36      288.34     21.71 o
   6   4   9       44.27       54.70      5.76 o
   7   4   9       11.80        5.43      5.31 o
   8   4   9        0.24        7.48      5.05 o
   9   4   9       30.41       14.75      9.90 o
  10   4   9       15.89        8.81     10.17 o
  11   4   9       44.93        8.45      9.28 o
  12   4   9      216.85      182.74     20.51 o
  13   4   9       85.20       58.77     17.27 o
  14   4   9      156.83      157.85     32.63 o
 -17   5   9      248.82      193.48     34.73 o
 -16   5   9      143.50      135.90     27.41 o
 -15   5   9        9.78      -25.91     17.27 o
 -14   5   9       18.02       25.67     10.20 o
 -13   5   9      104.18       71.79     12.05 o
 -12   5   9      283.30      290.52     13.37 o
 -11   5   9       87.52       78.15      5.22 o
 -10   5   9        4.82        7.26      3.06 o
  -9   5   9        2.74        3.54      2.40 o
  -8   5   9        1.25        5.40      2.40 o
  -7   5   9        0.64        0.60      1.80 o
  -6   5   9        6.59        4.55      6.60 o
  -5   5   9      388.90      422.39     16.18 o
  -4   5   9       44.04       41.16      8.52 o
  -3   5   9      384.75      437.40     12.65 o
  -2   5   9      147.26      158.05     11.46 o
  -1   5   9      254.37      275.89     11.31 o
   0   5   9      122.71      113.06      8.00 o
   1   5   9      183.24      208.04      7.82 o
   2   5   9      165.58      168.02      7.46 o
   3   5   9      410.42      443.37     18.08 o
   4   5   9       10.26        7.80      5.26 o
   5   5   9       32.92       48.63     11.66 o
   6   5   9       56.02       51.48      6.29 o
   7   5   9        2.23        0.57      6.93 o
   8   5   9       16.01       12.27      7.06 o
   9   5   9       96.18       98.19     11.75 o
  10   5   9        6.48       12.59      9.51 o
  11   5   9       17.12       -1.35     12.46 o
  12   5   9       11.92        3.00     32.51 o
 -15   6   9        5.77       24.47     22.79 o
 -14   6   9       15.98       29.27     32.33 o
 -13   6   9       73.83       84.32     24.71 o
 -12   6   9      111.05      134.16     25.55 o
 -11   6   9        1.63       39.58     29.27 o
 -10   6   9       55.57       40.24      8.40 o
  -9   6   9       72.63       60.63      9.18 o
  -8   6   9        4.23       10.14      5.46 o
  -7   6   9       54.70       34.25      6.60 o
  -6   6   9        4.11        6.60      3.00 o
  -5   6   9       19.35       21.65      3.66 o
  -4   6   9      283.13      314.39     13.01 o
  -3   6   9       26.08       32.27      4.74 o
  -2   6   9      194.25      210.04     23.60 o
  -1   6   9       35.50       35.55      6.84 o
   0   6   9        0.87        6.20      5.26 o
   1   6   9       84.83       94.57     13.49 o
   2   6   9      186.19      178.08      8.57 o
   3   6   9       65.73       68.40      8.70 o
   4   6   9       60.81       46.66      6.41 o
   5   6   9        9.65       13.78      7.98 o
   6   6   9        0.67        9.64     11.14 o
   7   6   9       47.70       44.72     12.28 o
   8   6   9        0.00       -8.59     10.35 o
   9   6   9        1.31       11.86     13.76 o
  10   6   9       32.96       33.30     14.43 o
 -12   7   9       22.08      -25.67     21.59 o
 -11   7   9        0.71      -12.59     22.79 o
 -10   7   9        7.17       -5.40     22.79 o
  -9   7   9       25.16       15.53     30.53 o
  -8   7   9      112.15       91.22     24.77 o
  -7   7   9       59.35        4.74     27.41 o
  -6   7   9        8.61        7.26     21.11 o
  -5   7   9        2.76        8.34     18.53 o
  -4   7   9       42.80       58.00     23.51 o
  -3   7   9        6.39       -6.00      7.80 o
  -2   7   9        2.93      -25.55     30.59 o
  -1   7   9       67.09       66.45     15.25 o
   0   7   9       14.69       -7.40     13.19 o
   1   7   9        5.33       -5.24     10.98 o
   2   7   9        2.28       -1.08     15.56 o
   3   7   9       82.27       82.21     27.47 o
   4   7   9       89.44       82.28     14.50 o
   5   7   9       27.34       42.67     16.45 o
   6   7   9        3.87      -21.50     15.90 o
   7   7   9       17.17       11.66     11.93 o
  -6   8   9       15.88       10.14     21.53 o
  -5   8   9        0.00      -19.85     35.38 o
  -4   8   9        0.07      -32.12     21.41 o
  -3   8   9       45.27       53.42     18.29 o
  -2   8   9       95.45      101.05     16.22 o
  -1   8   9       23.03        5.17     14.89 o
   0   8   9       16.67      -11.15     13.88 o
   1   8   9       20.81       16.42     12.67 o
 -20   0  10       14.89       -3.54     23.81 o
 -19   0  10       87.10       91.70     24.41 o
 -18   0  10       57.33       93.08     22.67 o
 -17   0  10       62.42       82.10     16.85 o
 -16   0  10        1.16        4.74     10.80 o
 -15   0  10       55.88       68.91      9.78 o
 -14   0  10      104.16      111.91     11.40 o
 -13   0  10       18.33       22.13      6.66 o
 -12   0  10       11.23       24.47      7.26 o
 -11   0  10        8.38        2.40      6.60 o
 -10   0  10       14.26       19.19      5.34 o
  -9   0  10        0.11       -2.40      5.34 o
  -8   0  10      197.33      183.40      9.30 o
  -7   0  10      555.13      592.55     21.47 o
  -6   0  10     1652.82     1668.60     50.02 o
  -5   0  10      554.15      541.27     18.23 o
  -4   0  10      174.91      180.10      8.52 o
  -3   0  10       20.00       19.85      3.72 o
  -2   0  10      256.52      227.60      8.16 o
  -1   0  10     1375.34     1371.07     34.49 o
   0   0  10      293.50      278.94     10.62 o
   1   0  10      406.12      425.22     14.15 o
   2   0  10      228.30      208.77      9.90 o
   3   0  10      452.48      405.25     12.83 o
   4   0  10      727.32      644.96     17.39 o
   5   0  10       15.07        8.94      6.60 o
   6   0  10      159.32      155.99      9.18 o
   7   0  10      388.00      357.45     12.95 o
   8   0  10      249.99      223.88     11.75 o
   9   0  10      108.73      124.15      9.84 o
  10   0  10      965.83      971.88     42.76 o
  11   0  10      313.95      324.88     22.97 o
  12   0  10      311.50      342.75     24.47 o
  13   0  10        5.09       25.67     14.39 o
  14   0  10        3.14       -4.26     24.71 o
  15   0  10        1.84        4.26     28.31 o
 -20   1  10      146.97      161.18     17.39 o
 -19   1  10        0.54        6.70     12.18 o
 -18   1  10       34.11       21.72     11.82 o
 -17   1  10      163.77      179.09     19.58 o
 -16   1  10       10.99        8.23      7.39 o
 -15   1  10       17.81       18.74      5.57 o
 -14   1  10      194.19      182.73      9.84 o
 -13   1  10      116.47      108.95     12.86 o
 -12   1  10       39.46       43.34      5.22 o
 -11   1  10       52.89       66.34      6.00 o
 -10   1  10      165.24      170.17      7.45 o
  -9   1  10      172.01      196.35     10.98 o
  -8   1  10      415.62      424.75     11.43 o
  -7   1  10      223.53      219.90      9.06 o
  -6   1  10       12.26       10.14      8.94 o
  -5   1  10      305.03      290.50     15.95 o
  -4   1  10     1541.11     1530.39     27.58 o
  -3   1  10      243.21      225.52     16.88 o
  -2   1  10     1164.34     1120.94     19.10 o
  -1   1  10      276.30      282.90      8.49 o
   0   1  10     2833.83     2830.71     46.05 o
   1   1  10      821.41      798.41     17.30 o
   2   1  10        7.36       19.02      6.33 o
   3   1  10        7.95        4.53      3.57 o
   4   1  10      174.55      164.57      5.89 o
   5   1  10      455.62      457.97     10.83 o
   6   1  10     1274.46     1262.33     22.16 o
   7   1  10      393.35      369.18      9.70 o
   8   1  10      182.16      181.88      8.91 o
   9   1  10      240.07      252.71     10.47 o
  10   1  10       46.40       29.03      6.72 o
  11   1  10       69.58       72.55     15.83 o
  12   1  10      129.71      109.84     11.98 o
  13   1  10       84.10       69.93     12.56 o
  14   1  10      332.72      377.07     28.50 o
  15   1  10      183.06      200.10     21.31 o
 -20   2  10        6.06       -0.24     21.50 o
 -19   2  10       37.40       40.37     15.65 o
 -18   2  10       24.78       15.97      9.72 o
 -17   2  10       12.73       10.23      9.68 o
 -16   2  10        1.61        5.25      9.57 o
 -15   2  10      100.52      124.57     17.30 o
 -14   2  10       99.57      124.16     15.08 o
 -13   2  10       12.46       12.17      4.61 o
 -12   2  10       30.53       19.13      7.20 o
 -11   2  10        5.77        2.09      3.41 o
 -10   2  10        1.73        0.26      3.54 o
  -9   2  10       41.00       46.47      3.11 o
  -8   2  10      154.84      145.32     15.14 o
  -7   2  10      206.45      204.73     12.37 o
  -6   2  10      494.51      498.46     17.06 o
  -5   2  10      879.01      887.52     24.52 o
  -4   2  10        0.09        8.96      5.70 o
  -3   2  10       39.84       31.22      6.45 o
  -2   2  10        0.30        6.09     10.44 o
  -1   2  10      732.45      735.00     14.49 o
   0   2  10      585.32      565.73     20.30 o
   1   2  10      419.76      443.60     13.82 o
   2   2  10      193.42      206.05      6.23 o
   3   2  10      197.46      178.15      6.42 o
   4   2  10      247.82      249.29      8.15 o
   5   2  10        3.79        7.72      4.15 o
   6   2  10      281.12      269.58      8.49 o
   7   2  10       53.37       44.22     11.34 o
   8   2  10       25.55       17.23      5.29 o
   9   2  10        1.08       -1.08      5.65 o
  10   2  10      327.03      298.47     18.74 o
  11   2  10      237.50      221.46     12.10 o
  12   2  10       95.70       71.42     12.82 o
  13   2  10        5.71       -2.05     11.93 o
  14   2  10        0.55        0.00      6.00 o
  15   2  10        0.09      -14.99     17.45 o
 -19   3  10       22.38       62.49     15.04 o
 -18   3  10       28.69       35.92     23.33 o
 -17   3  10       24.23        9.01     12.86 o
 -16   3  10      126.16      106.06     10.98 o
 -15   3  10       75.97       74.10      9.17 o
 -14   3  10       15.49       17.67      5.96 o
 -13   3  10      135.89      135.21      8.99 o
 -12   3  10       14.70       16.73      6.60 o
 -11   3  10        0.12        0.75      3.86 o
 -10   3  10        3.01        6.22      3.03 o
  -9   3  10       25.98       37.39     10.40 o
  -8   3  10        8.79       25.85      6.28 o
  -7   3  10        3.56       14.24     14.69 o
  -6   3  10        7.43        3.00      5.09 o
  -5   3  10       49.99       44.53     13.85 o
  -4   3  10      540.03      571.10     34.79 o
  -3   3  10        0.71       -2.95     10.23 o
  -2   3  10      239.23      229.59     11.10 o
  -1   3  10       24.53       30.67      6.08 o
   0   3  10       11.77       10.67      2.29 o
   1   3  10      190.05      191.30     12.29 o
   2   3  10      207.79      207.51     20.57 o
   3   3  10        2.84        2.43      9.60 o
   4   3  10      356.69      341.06     10.38 o
   5   3  10       16.32       11.62      4.24 o
   6   3  10        7.21       20.46      5.73 o
   7   3  10      288.51      277.18     12.65 o
   8   3  10      137.89      122.80      8.44 o
   9   3  10       62.91       54.73      7.94 o
  10   3  10       30.52       22.71      8.01 o
  11   3  10       14.19        9.56      8.04 o
  12   3  10        7.50        8.34     11.34 o
  13   3  10       64.19       58.77     14.99 o
  14   3  10       25.11       24.47     13.79 o
 -18   4  10       12.24        7.26     19.25 o
 -17   4  10        0.17       31.73     18.47 o
 -16   4  10        0.03        9.54     19.07 o
 -15   4  10       46.24       48.04     10.86 o
 -14   4  10        3.88       17.93      8.28 o
 -13   4  10       11.77       20.33      7.26 o
 -12   4  10       43.47       33.71      4.86 o
 -11   4  10       17.45       23.99      3.60 o
 -10   4  10       12.15        9.54      1.80 o
  -9   4  10       18.20       12.78     25.85 o
  -8   4  10        5.31        1.32      6.26 o
  -7   4  10      112.15      135.26     25.52 o
  -6   4  10       43.81       40.67     15.65 o
  -5   4  10      139.37      148.99     10.67 o
  -4   4  10       16.76       27.62     29.72 o
  -3   4  10       44.92       20.05     14.72 o
  -2   4  10       24.40       30.72      6.19 o
  -1   4  10       87.34      100.52      8.15 o
   0   4  10      174.50      194.53      8.52 o
   1   4  10      454.01      480.18     11.84 o
   2   4  10      244.12      260.93      8.65 o
   3   4  10        8.42        5.99      3.92 o
   4   4  10       12.67       16.67      4.45 o
   5   4  10        0.03       -3.96      4.77 o
   6   4  10      102.45       99.04      9.24 o
   7   4  10       25.95       38.33      6.40 o
   8   4  10        4.25       13.52      8.05 o
   9   4  10       16.34       18.11      8.49 o
  10   4  10        2.58       25.80     20.15 o
  11   4  10       13.40        5.69     18.80 o
  12   4  10        0.06        7.26     21.65 o
  13   4  10        6.07       35.98     22.31 o
 -16   5  10      114.30      128.58     27.77 o
 -15   5  10      112.34      101.30     27.11 o
 -14   5  10       21.80      -33.11     27.05 o
 -13   5  10       26.02        3.54     18.47 o
 -12   5  10        0.36        5.40      5.34 o
 -11   5  10        2.07        0.00      6.00 o
 -10   5  10       76.87       63.75      3.54 o
  -9   5  10       11.12        7.26      5.40 o
  -8   5  10        0.95       -6.00      5.40 o
  -7   5  10       29.64       38.38      6.66 o
  -6   5  10      291.07      286.38     14.93 o
  -5   5  10       19.25       14.99      6.06 o
  -4   5  10        2.84       -3.54      6.00 o
  -3   5  10        6.95       -2.40      5.34 o
  -2   5  10        2.63       13.82     10.88 o
  -1   5  10      137.55      126.02      5.79 o
   0   5  10      249.91      247.88     16.85 o
   1   5  10        4.36       -0.64      4.50 o
   2   5  10        6.35        4.02      7.83 o
   3   5  10       88.38       83.20      6.40 o
   4   5  10        2.77        6.58      5.11 o
   5   5  10        2.60        5.82      5.78 o
   6   5  10       31.27       26.25      6.57 o
   7   5  10        3.84        2.72      9.27 o
   8   5  10       41.41       51.28     13.42 o
   9   5  10        6.69       18.57     12.70 o
  10   5  10        4.31        3.63      8.37 o
  11   5  10        4.07       48.39     19.73 o
 -14   6  10       41.99       55.78     26.33 o
 -13   6  10        2.06      -42.46     28.31 o
 -12   6  10        4.72        6.00     19.79 o
 -11   6  10       42.09       42.10     22.91 o
 -10   6  10      115.35       93.08     29.33 o
  -9   6  10        0.48      -23.99     17.51 o
  -8   6  10       31.04       11.93     18.59 o
  -7   6  10       23.35       22.79     18.71 o
  -6   6  10      215.48      227.60     33.23 o
  -5   6  10       79.63       57.64     19.31 o
  -4   6  10        0.10      -10.14     17.93 o
  -3   6  10        0.01       -4.50      3.00 o
  -2   6  10      216.43      209.83     11.75 o
  -1   6  10        6.06        7.89      5.62 o
   0   6  10        6.48       15.12      6.27 o
   1   6  10       96.45      133.65     17.81 o
   2   6  10      167.93      141.83      9.63 o
   3   6  10        8.39       -3.86      9.27 o
   4   6  10        0.44       17.32     20.72 o
   5   6  10       21.59       29.44      9.70 o
   6   6  10        0.87        2.48     11.96 o
   7   6  10        1.61      -16.41     22.19 o
   8   6  10        0.09       18.77     48.67 o
   9   6  10        2.62       14.22     27.50 o
 -11   7  10        4.71      -11.40     22.19 o
 -10   7  10        5.42       37.78     26.51 o
  -9   7  10       15.66       27.47     23.87 o
  -8   7  10        8.43        3.54     31.01 o
  -7   7  10        6.94       35.38     21.59 o
  -6   7  10       73.76      113.47     34.43 o
  -5   7  10        5.21       20.99     21.11 o
  -4   7  10       42.21       44.38     29.99 o
  -3   7  10       37.61       58.81     33.50 o
  -2   7  10       26.84       37.90     17.25 o
  -1   7  10       40.20       23.23     14.65 o
   0   7  10       51.78       47.73     15.41 o
   1   7  10       90.82       83.20     18.33 o
   2   7  10      115.44      101.48     15.68 o
   3   7  10       16.34       -2.96     10.76 o
   4   7  10       19.28       19.82     13.20 o
   5   7  10        0.49      -22.20     14.80 o
 -20   1  11        3.31        9.45     12.48 o
 -19   1  11        0.00       -3.25      9.92 o
 -18   1  11       71.03       68.53     13.94 o
 -17   1  11        8.73       16.47     12.35 o
 -16   1  11       14.59        8.97     15.80 o
 -15   1  11       25.98        8.89      6.90 o
 -14   1  11       34.01       34.32      9.06 o
 -13   1  11        0.48       -1.45      8.37 o
 -12   1  11        0.93        7.49      4.69 o
 -11   1  11       85.47       85.57      5.46 o
 -10   1  11       98.30       90.74      5.16 o
  -9   1  11        0.18        0.34      2.97 o
  -8   1  11       27.41       21.13      3.12 o
  -7   1  11       63.00       54.50      6.63 o
  -6   1  11      111.37      100.63      4.26 o
  -5   1  11      280.47      254.80      6.69 o
  -4   1  11      130.73      133.15      4.21 o
  -3   1  11       60.97       52.05     10.68 o
  -2   1  11      605.55      616.49     11.94 o
  -1   1  11      688.05      667.91     15.86 o
   0   1  11       60.04       62.92      6.51 o
   1   1  11       83.60       82.54      6.60 o
   2   1  11       20.19       24.10      9.03 o
   3   1  11       53.10       40.99      4.38 o
   4   1  11      158.20      171.01      6.74 o
   5   1  11      176.60      140.83      6.27 o
   6   1  11       16.22       14.42      8.46 o
   7   1  11       29.03       33.90      5.26 o
   8   1  11        2.41        8.50      6.20 o
   9   1  11       49.90       52.51      7.16 o
  10   1  11       13.99       20.23      8.17 o
  11   1  11        4.81        6.66      8.44 o
  12   1  11       41.28       25.01     10.60 o
  13   1  11       55.16       30.47     15.70 o
  14   1  11       15.36       31.48     16.40 o
 -19   2  11       20.68       14.22     10.13 o
 -18   2  11        6.44       -0.96     12.97 o
 -17   2  11      108.33      156.72     14.30 o
 -16   2  11        8.22       25.68      8.19 o
 -15   2  11       15.46       14.06      5.89 o
 -14   2  11       11.72       15.30      5.53 o
 -13   2  11        1.44        1.55      4.74 o
 -12   2  11      146.62      124.22      9.24 o
 -11   2  11        0.03        2.43      3.01 o
 -10   2  11      131.90      113.23      5.17 o
  -9   2  11      170.09      169.51     11.94 o
  -8   2  11      227.18      198.55     16.28 o
  -7   2  11      210.56      214.86     10.75 o
  -6   2  11      505.26      516.32     34.13 o
  -5   2  11      367.41      375.93     52.48 o
  -4   2  11      255.45      232.55     22.73 o
  -3   2  11        1.99        9.57     12.56 o
  -2   2  11      374.03      396.07     13.16 o
  -1   2  11       63.86       65.97      3.75 o
   0   2  11      356.21      380.12     10.44 o
   1   2  11       11.29        1.83      5.37 o
   2   2  11      396.17      396.93     13.13 o
   3   2  11      172.61      158.66      6.51 o
   4   2  11       58.44       47.21      4.93 o
   5   2  11       34.78       30.42      4.59 o
   6   2  11      184.34      177.06      7.97 o
   7   2  11        2.51        7.71      9.30 o
   8   2  11      363.90      370.06     13.80 o
   9   2  11      194.11      173.72     10.84 o
  10   2  11       51.87       50.22      9.39 o
  11   2  11        7.12       23.03     14.39 o
  12   2  11       46.57       80.79     16.31 o
  13   2  11       58.50       83.42     15.65 o
  14   2  11       59.68       53.98     17.27 o
 -19   3  11       18.11       30.53     12.14 o
 -18   3  11      123.72      144.09     16.80 o
 -17   3  11       25.98       30.41     11.37 o
 -16   3  11       16.96       15.34      8.10 o
 -15   3  11       53.65       57.48     10.26 o
 -14   3  11       14.15       16.36      6.00 o
 -13   3  11        2.64       -0.60      4.26 o
 -12   3  11       52.82       66.09      5.58 o
 -11   3  11      285.40      274.86      8.94 o
 -10   3  11      142.67      142.36     14.53 o
  -9   3  11       33.93       50.74      8.49 o
  -8   3  11       54.02       40.88      7.49 o
  -7   3  11       20.14       10.63     16.46 o
  -6   3  11      221.55      239.79     23.93 o
  -5   3  11      524.55      561.97     19.10 o
  -4   3  11      135.81      146.03      9.84 o
  -3   3  11      440.30      406.49     37.66 o
  -2   3  11     1205.61     1216.24     59.01 o
  -1   3  11     1377.90     1434.20     34.04 o
   0   3  11      644.57      675.24     14.34 o
   1   3  11        3.51       11.44      6.84 o
   2   3  11       12.98       15.26      3.77 o
   3   3  11      359.79      340.06      9.12 o
   4   3  11      195.94      208.27     12.71 o
   5   3  11      565.19      569.29     14.82 o
   6   3  11      204.78      197.25      9.24 o
   7   3  11       33.35       31.67      7.26 o
   8   3  11        0.02       -6.86     12.53 o
   9   3  11       10.90       -4.98     11.66 o
  10   3  11      162.40      185.36     39.07 o
  11   3  11        4.20        4.11     16.76 o
  12   3  11       35.44       41.50     23.99 o
  13   3  11      173.42      146.94     28.49 o
 -17   4  11       43.64       68.49     25.13 o
 -16   4  11       32.33       66.51     21.59 o
 -15   4  11       48.56       41.50     18.59 o
 -14   4  11        0.22       25.19     24.59 o
 -13   4  11        0.56        5.40      6.60 o
 -12   4  11       88.20       70.17      5.34 o
 -11   4  11        3.43        6.00      7.20 o
 -10   4  11       72.57       75.57      8.52 o
  -9   4  11      218.07      218.07     14.45 o
  -8   4  11      634.68      644.96     28.61 o
  -7   4  11      205.16      222.59     12.77 o
  -6   4  11      429.95      442.88     17.09 o
  -5   4  11      124.55      129.48     12.50 o
  -4   4  11       31.64       37.40      7.26 o
  -3   4  11        0.05       -2.52     11.66 o
  -2   4  11       96.67       89.33      8.44 o
  -1   4  11       65.90       67.67      8.79 o
   0   4  11        7.07        6.32      2.30 o
   1   4  11        4.68        0.76      3.16 o
   2   4  11       40.34       32.45      4.83 o
   3   4  11       27.79       26.99      5.97 o
   4   4  11       27.03       21.33      5.11 o
   5   4  11      118.54       95.61      6.94 o
   6   4  11        3.00       -0.51      5.53 o
   7   4  11       36.06       25.17      8.14 o
   8   4  11       58.03       66.69     34.10 o
   9   4  11      243.12      271.41     23.09 o
  10   4  11      270.10      284.18     24.42 o
  11   4  11       26.45       31.52     16.47 o
  12   4  11       19.42        9.54     22.07 o
 -16   5  11        3.06       26.45     28.73 o
 -15   5  11       30.69       16.13     21.65 o
 -14   5  11        5.21       26.45     19.13 o
 -13   5  11        0.02       -7.26     25.85 o
 -12   5  11       15.59       40.24     19.91 o
 -11   5  11       81.36      119.29     23.51 o
 -10   5  11       25.22       26.45      7.32 o
  -9   5  11      126.92      114.55     11.52 o
  -8   5  11       49.08       40.24      8.40 o
  -7   5  11       67.76       73.89      8.82 o
  -6   5  11        4.71       14.39      7.26 o
  -5   5  11       73.20       58.00      7.86 o
  -4   5  11       10.99       13.13      7.80 o
  -3   5  11      222.22      227.60     14.75 o
  -2   5  11       95.30      105.06     20.87 o
  -1   5  11      326.01      352.83     34.70 o
   0   5  11      594.90      623.74     17.22 o
   1   5  11       84.74       84.97     16.31 o
   2   5  11       26.56       31.02      6.04 o
   3   5  11      200.87      211.31      9.72 o
   4   5  11       67.69       67.92     14.33 o
   5   5  11      123.22      122.19     12.00 o
   6   5  11       94.76       71.71     11.40 o
   7   5  11       27.86       16.66     12.34 o
   8   5  11        2.55        0.43     12.76 o
   9   5  11        7.78       31.03     19.05 o
  10   5  11      146.88      154.41     21.71 o
 -13   6  11        5.96       56.92     26.21 o
 -12   6  11        0.39      -24.47     30.53 o
 -11   6  11        6.71        3.54     20.87 o
 -10   6  11        7.30      -27.98     18.65 o
  -9   6  11      103.03      108.31     30.05 o
  -8   6  11      315.01      327.52     36.34 o
  -7   6  11       16.71       34.25     20.93 o
  -6   6  11      114.17       60.63     31.31 o
  -5   6  11        3.68      -11.93     17.93 o
  -4   6  11       18.91       22.79     18.71 o
  -3   6  11        5.10       15.78     16.64 o
  -2   6  11        1.87        4.70     20.96 o
  -1   6  11        0.18       10.61     19.16 o
   0   6  11      204.85      199.95     17.81 o
   1   6  11        7.70       -1.65     12.47 o
   2   6  11       57.11       53.13     12.84 o
   3   6  11        0.51        5.15     19.82 o
   4   6  11       77.73       66.16     11.73 o
   5   6  11        2.26      -13.28     14.65 o
   6   6  11        2.15        7.91     30.29 o
   7   6  11       41.75       27.06     16.57 o
  -9   7  11       63.89       37.18     23.27 o
  -8   7  11      112.00      100.34     26.99 o
  -7   7  11       76.25       54.70     24.65 o
  -6   7  11        0.83      -14.39     20.99 o
  -5   7  11        0.04       -2.40     22.13 o
  -4   7  11        3.06        5.96     12.65 o
  -3   7  11        9.04       10.85     13.06 o
  -2   7  11        5.55       19.33     17.64 o
  -1   7  11       20.02       28.23     15.88 o
   0   7  11       78.90       40.55     16.27 o
   1   7  11       23.26       45.26     19.08 o
   2   7  11        7.77        3.74     18.32 o
   3   7  11        2.52      -14.90     15.05 o
   4   7  11       28.95       43.47     17.88 o
 -19   0  12      118.99       95.48     17.21 o
 -18   0  12      550.85      593.75     54.88 o
 -17   0  12       27.90       16.13     11.99 o
 -16   0  12       80.22       86.12     19.07 o
 -15   0  12       33.80       38.98      9.48 o
 -14   0  12        1.76        4.74      7.14 o
 -13   0  12       15.86       12.59      7.14 o
 -12   0  12        0.08        6.60      6.54 o
 -11   0  12     1469.45     1380.19     43.66 o
 -10   0  12      313.45      286.38     14.09 o
  -9   0  12      616.48      575.99     21.17 o
  -8   0  12      513.17      503.24     19.79 o
  -7   0  12      261.39      266.83     11.99 o
  -6   0  12       27.19       31.73      5.52 o
  -5   0  12        7.34        9.54      3.60 o
  -4   0  12     1801.50     1780.46     43.42 o
  -3   0  12     4042.43     4016.90     86.90 o
  -2   0  12       12.63        9.54      5.46 o
  -1   0  12      430.86      463.36     15.83 o
   0   0  12        0.38        8.34      4.80 o
   1   0  12     1026.38     1029.22     26.69 o
   2   0  12       89.25       82.52      7.14 o
   3   0  12      160.18      153.53     10.32 o
   4   0  12      357.68      274.86     13.01 o
   5   0  12      185.72      129.12      8.88 o
   6   0  12      352.03      375.26     16.13 o
   7   0  12      162.05      164.03     12.53 o
   8   0  12      332.12      335.56     18.83 o
   9   0  12       57.77       58.77     11.28 o
  10   0  12      201.53      222.44     16.07 o
  11   0  12       78.18       38.38     12.77 o
  12   0  12      124.04      120.37     30.11 o
  13   0  12       30.68       39.58     19.73 o
 -19   1  12      252.14      351.58     47.38 o
 -18   1  12        7.73       -3.67     10.74 o
 -17   1  12      147.14      128.17     13.91 o
 -16   1  12       33.93       18.56     13.22 o
 -15   1  12        4.15       10.52      8.70 o
 -14   1  12      145.86      167.96     19.55 o
 -13   1  12       13.23       26.00      5.66 o
 -12   1  12      636.04      612.24     35.11 o
 -11   1  12        1.51       10.18      4.15 o
 -10   1  12       15.89        8.05      3.61 o
  -9   1  12        8.17        6.51      2.97 o
  -8   1  12       11.42        9.46      2.71 o
  -7   1  12      177.45      200.13      7.53 o
  -6   1  12      518.89      488.21     31.52 o
  -5   1  12        1.22        1.75      1.78 o
  -4   1  12     1273.93     1266.13     21.29 o
  -3   1  12     8150.03     8434.46    119.24 o
  -2   1  12      908.54      892.33     16.45 o
  -1   1  12     1542.80     1505.44     37.00 o
   0   1  12       34.11       35.45      5.07 o
   1   1  12       18.18       16.75      5.73 o
   2   1  12      363.89      365.53     17.84 o
   3   1  12      360.90      393.97     11.00 o
   4   1  12        3.30        6.37      4.80 o
   5   1  12      642.44      633.03     23.33 o
   6   1  12       38.61       16.07      4.62 o
   7   1  12        0.28        3.46      5.17 o
   8   1  12       92.41       87.41      7.60 o
   9   1  12        7.25        6.09      6.75 o
  10   1  12       13.73        5.40      7.34 o
  11   1  12       83.41       84.12     11.84 o
  12   1  12      484.52      577.19     37.66 o
  13   1  12      125.25      115.03     17.33 o
 -19   2  12       36.90       33.10     13.62 o
 -18   2  12      218.37      207.50     18.65 o
 -17   2  12       64.87       62.32     11.00 o
 -16   2  12       78.09       82.81      9.39 o
 -15   2  12        7.19       -5.38      5.41 o
 -14   2  12       18.39       17.01      5.02 o
 -13   2  12        9.70       17.86      5.67 o
 -12   2  12       22.13       22.94      4.00 o
 -11   2  12      366.66      363.33     10.49 o
 -10   2  12      158.38      166.42     13.57 o
  -9   2  12      680.71      620.51     27.79 o
  -8   2  12      147.98      147.76      9.25 o
  -7   2  12       42.20       38.03      6.60 o
  -6   2  12      302.59      328.57     36.52 o
  -5   2  12       49.35       37.35     13.55 o
  -4   2  12      328.82      322.28     14.10 o
  -3   2  12      543.71      552.22     15.02 o
  -2   2  12       54.46       58.29     11.31 o
  -1   2  12       66.23       70.81      3.40 o
   0   2  12       20.19       27.82      3.81 o
   1   2  12        0.25        4.78      3.42 o
   2   2  12      104.21      117.79      5.99 o
   3   2  12       15.90       14.50      5.40 o
   4   2  12      108.38       92.96      6.10 o
   5   2  12        0.10       -3.73      9.63 o
   6   2  12       80.90       80.91      6.65 o
   7   2  12       21.48       24.96      6.09 o
   8   2  12      205.55      198.02     11.96 o
   9   2  12       54.55       53.32      8.88 o
  10   2  12       26.67        4.68      9.72 o
  11   2  12       48.47       53.96     12.43 o
  12   2  12      234.54      293.87     39.46 o
 -18   3  12        8.23        2.34     12.92 o
 -17   3  12        7.54       14.39     18.05 o
 -16   3  12        1.22       -4.06      6.34 o
 -15   3  12       50.60       43.72     23.33 o
 -14   3  12       36.41       30.65      7.32 o
 -13   3  12       38.86       30.65      5.94 o
 -12   3  12        8.86        0.60     13.97 o
 -11   3  12        0.20       -4.74     13.13 o
 -10   3  12        8.11        3.54      7.14 o
  -9   3  12      101.65       90.03     15.32 o
  -8   3  12      443.06      399.12     16.43 o
  -7   3  12      205.35      196.00     10.64 o
  -6   3  12       20.82        4.04     10.74 o
  -5   3  12      647.51      691.30     30.62 o
  -4   3  12      420.32      412.73     24.08 o
  -3   3  12      241.53      248.99     11.66 o
  -2   3  12      263.00      266.49     12.07 o
  -1   3  12     1007.18     1083.11     35.74 o
   0   3  12       28.86       31.17      8.79 o
   1   3  12        9.32        6.07      8.10 o
   2   3  12        2.26        3.12      4.66 o
   3   3  12       44.22       33.20      5.37 o
   4   3  12        3.36        3.30      4.28 o
   5   3  12        2.36        0.54      7.20 o
   6   3  12       52.57       51.98      7.55 o
   7   3  12       29.73       33.08      6.56 o
   8   3  12        3.76       -3.58      8.70 o
   9   3  12       12.14       16.24     14.77 o
  10   3  12       39.31       54.56     22.43 o
  11   3  12        5.98       -7.67     13.33 o
  12   3  12       38.85       20.33     24.47 o
 -17   4  12       35.84       22.79     20.33 o
 -16   4  12       68.04       82.10     27.95 o
 -15   4  12        0.19       16.73     19.85 o
 -14   4  12        3.14        8.94     17.87 o
 -13   4  12       51.59       35.38      9.06 o
 -12   4  12       13.51       12.59      7.86 o
 -11   4  12        2.37        2.40     10.14 o
 -10   4  12        9.46       11.93      9.66 o
  -9   4  12      108.80       87.98     11.46 o
  -8   4  12        0.43       -8.34      7.20 o
  -7   4  12        3.09        5.40      7.20 o
  -6   4  12      263.12      252.61     16.37 o
  -5   4  12       74.95       60.63      9.54 o
  -4   4  12        0.95        6.60      9.06 o
  -3   4  12      197.99      212.20     13.73 o
  -2   4  12       19.65       33.11     13.13 o
  -1   4  12      500.07      543.60     22.47 o
   0   4  12       24.79       23.64      8.18 o
   1   4  12      551.80      568.28     13.99 o
   2   4  12       88.47       86.81      7.83 o
   3   4  12       90.45       81.66      5.96 o
   4   4  12        0.21        0.56      5.06 o
   5   4  12       74.14       72.78      8.53 o
   6   4  12        7.86        4.22     10.08 o
   7   4  12        2.15      -16.73     11.65 o
   8   4  12        1.20       -3.73     36.01 o
   9   4  12        0.55       11.78     13.34 o
  10   4  12        0.23      -11.06     17.63 o
 -15   5  12        7.56      -20.33     29.99 o
 -14   5  12        4.38       34.25     21.53 o
 -13   5  12        9.15      -17.33     19.19 o
 -12   5  12       10.99        0.60     29.15 o
 -11   5  12        0.03       21.65     18.71 o
 -10   5  12       14.27       42.46     18.53 o
  -9   5  12       57.34       58.77      9.78 o
  -8   5  12      225.25      205.23     16.13 o
  -7   5  12       71.55       58.00      8.94 o
  -6   5  12       23.31       11.93      8.28 o
  -5   5  12       76.72       70.95      9.48 o
  -4   5  12        6.74       17.93      8.94 o
  -3   5  12      113.65      105.23     10.12 o
  -2   5  12        3.92        3.54      6.91 o
  -1   5  12       56.82       60.14     18.86 o
   0   5  12       10.21       36.11     14.75 o
   1   5  12      143.78      139.21      8.56 o
   2   5  12       84.01       73.41     20.36 o
   3   5  12       26.14       12.47     10.58 o
   4   5  12       98.32       97.38     11.62 o
   5   5  12       44.78       31.05     11.75 o
   6   5  12        6.02       24.49     35.77 o
   7   5  12        4.42       10.16     12.81 o
   8   5  12        1.02        5.44     13.32 o
 -12   6  12        0.03       51.46     25.67 o
 -11   6  12        0.17      -37.78     31.31 o
 -10   6  12       19.89       -9.54     22.07 o
  -9   6  12       19.87       17.93     20.93 o
  -8   6  12        2.49      -34.85     27.77 o
  -7   6  12        2.85        7.80     20.93 o
  -6   6  12       10.28       22.79     21.53 o
  -5   6  12        0.89        0.00      6.00 o
  -4   6  12       13.29       35.17     13.28 o
  -3   6  12       38.20       39.83     22.88 o
  -2   6  12        0.15        3.37     14.32 o
  -1   6  12        1.17        1.03     13.08 o
   0   6  12        0.81      -22.15     23.63 o
   1   6  12       28.72       10.98     13.34 o
   2   6  12       19.26       15.54     14.34 o
   3   6  12       23.42       27.36     26.75 o
   4   6  12        0.10        0.13     12.28 o
   5   6  12        0.02       12.14     13.17 o
   6   6  12       13.39       -9.34     19.79 o
  -7   7  12       21.08      -33.71     22.73 o
  -6   7  12       32.03       28.25     22.91 o
  -5   7  12       20.77        0.60     21.83 o
  -4   7  12       17.81       19.86     13.81 o
  -3   7  12       37.05       31.41     20.78 o
  -2   7  12       31.59        9.22     18.40 o
  -1   7  12        7.89       13.42     20.06 o
   0   7  12       24.42       31.79     15.16 o
   1   7  12       99.33       78.57     16.04 o
 -19   1  13       36.01       35.59     11.23 o
 -18   1  13        6.98        5.70      9.86 o
 -17   1  13        3.73        2.39      9.69 o
 -16   1  13       12.68       27.28     11.09 o
 -15   1  13       11.64       27.77     16.19 o
 -14   1  13        4.24       -4.50      5.13 o
 -13   1  13       45.59       34.59      5.47 o
 -12   1  13        0.63       -2.97      5.37 o
 -11   1  13       17.01       16.03      4.23 o
 -10   1  13      226.20      195.07      7.96 o
  -9   1  13       54.85       42.81      3.62 o
  -8   1  13       81.74       75.42      3.99 o
  -7   1  13      136.86      126.85      7.29 o
  -6   1  13      113.53       98.43      4.04 o
  -5   1  13      335.61      323.77      7.71 o
  -4   1  13      978.56      985.74     18.41 o
  -3   1  13       11.12       10.84      3.30 o
  -2   1  13       57.68       68.92      4.00 o
  -1   1  13      101.60      105.07      6.15 o
   0   1  13      226.67      211.08      7.49 o
   1   1  13      108.83      102.17      7.50 o
   2   1  13        0.21       -3.24      5.67 o
   3   1  13        5.99        1.50      4.66 o
   4   1  13      293.06      261.82     22.52 o
   5   1  13        5.48       13.46      5.42 o
   6   1  13       90.76       75.57      7.19 o
   7   1  13       14.89       14.05      6.01 o
   8   1  13        0.02       -2.14      5.24 o
   9   1  13       29.39       36.74      8.76 o
  10   1  13       37.36       12.32      8.77 o
  11   1  13       78.89       98.48     17.80 o
  12   1  13        6.94       76.89     31.37 o
 -18   2  13        7.66       11.58     16.25 o
 -17   2  13       31.96       60.04     28.31 o
 -16   2  13        6.31        2.19     16.52 o
 -15   2  13        2.07       -7.47      4.98 o
 -14   2  13       12.19        5.09      4.89 o
 -13   2  13       12.28        8.94      5.43 o
 -12   2  13      204.55      193.58     12.29 o
 -11   2  13      138.71      129.25     13.11 o
 -10   2  13       50.61       58.15     10.63 o
  -9   2  13      213.94      212.73     11.63 o
  -8   2  13        1.79       -1.40      6.71 o
  -7   2  13        8.86       -5.21      6.90 o
  -6   2  13       10.85        5.89      6.21 o
  -5   2  13       17.54       14.64      7.17 o
  -4   2  13     1069.24     1105.77     30.14 o
  -3   2  13      149.16      151.77     20.36 o
  -2   2  13     1420.46     1558.95     36.56 o
  -1   2  13      130.05      134.31      8.91 o
   0   2  13      366.09      397.02     11.75 o
   1   2  13        0.63        1.11     11.07 o
   2   2  13      128.47      129.48      6.68 o
   3   2  13      313.31      273.96      9.70 o
   4   2  13        1.73        1.66      3.77 o
   5   2  13      280.49      266.22     12.89 o
   6   2  13       68.65       55.52      6.13 o
   7   2  13       15.47       13.54      5.77 o
   8   2  13      300.40      320.06     17.56 o
   9   2  13        3.36        2.74     13.53 o
  10   2  13       34.38       43.23     15.88 o
  11   2  13        1.21       17.95     15.31 o
 -17   3  13       53.99       51.16     20.33 o
 -16   3  13       33.21       55.06     21.05 o
 -15   3  13       77.09       74.31     25.73 o
 -14   3  13       34.01       42.46     23.27 o
 -13   3  13       50.64       68.91     19.13 o
 -12   3  13        0.50       11.40     14.39 o
 -11   3  13        0.04        4.26      7.86 o
 -10   3  13      248.22      214.47     16.49 o
  -9   3  13       36.46       34.25     12.05 o
  -8   3  13        1.17       -7.26      9.66 o
  -7   3  13      260.04      274.10     14.09 o
  -6   3  13       20.52       18.32      7.68 o
  -5   3  13     1143.68     1193.66     37.39 o
  -4   3  13     1587.80     1679.63     43.73 o
  -3   3  13      208.88      195.03     10.00 o
  -2   3  13       44.39       68.00     13.22 o
  -1   3  13        5.47        3.78      6.93 o
   0   3  13      497.92      522.71     11.36 o
   1   3  13       78.97       83.81     11.87 o
   2   3  13      155.30      156.63      7.93 o
   3   3  13       66.87       63.02      5.74 o
   4   3  13      309.79      284.05     10.08 o
   5   3  13       32.82       46.71      9.84 o
   6   3  13       60.25       60.13     14.65 o
   7   3  13        8.65        3.64     11.62 o
   8   3  13       20.41       36.99     13.10 o
   9   3  13       56.43       98.47     20.19 o
  10   3  13      117.24      111.04     20.35 o
 -16   4  13       20.69        9.54     20.27 o
 -15   4  13       17.67       79.05     28.73 o
 -14   4  13        2.55       11.40     19.19 o
 -13   4  13       45.01       41.50     10.74 o
 -12   4  13       79.90       89.36     12.95 o
 -11   4  13      175.61      210.87     17.09 o
 -10   4  13      185.23      189.40     15.53 o
  -9   4  13       77.84       87.50     11.93 o
  -8   4  13       26.84       34.85      9.54 o
  -7   4  13      126.73      137.58     14.93 o
  -6   4  13       22.58       15.53     11.40 o
  -5   4  13       71.16       76.89     11.58 o
  -4   4  13      107.09       99.59     13.19 o
  -3   4  13       14.43        9.76     10.53 o
  -2   4  13       30.98       39.20      8.75 o
  -1   4  13       64.25       70.91     28.85 o
   0   4  13       27.80       23.29      9.93 o
   1   4  13       57.84       50.04      5.61 o
   2   4  13       49.60       53.22      5.97 o
   3   4  13       14.75       -4.90     13.16 o
   4   4  13       13.31       -0.95     15.56 o
   5   4  13       80.56       90.11     29.36 o
   6   4  13      135.29      102.58     16.64 o
   7   4  13      112.62      158.97     18.96 o
   8   4  13      179.34      167.04     38.89 o
   9   4  13        0.56      -15.67     20.06 o
 -14   5  13       18.40        3.00     18.65 o
 -13   5  13        4.83      -26.00     17.33 o
 -12   5  13        2.73      -41.11     27.41 o
 -11   5  13       11.31       -6.60     28.19 o
 -10   5  13        3.67      -19.19     18.05 o
  -9   5  13        0.70       14.39     19.13 o
  -8   5  13      104.58       74.31     10.14 o
  -7   5  13       47.03       59.91     12.11 o
  -6   5  13      499.11      514.28     28.91 o
  -5   5  13      532.56      573.65     32.87 o
  -4   5  13      188.89      209.77     39.07 o
  -3   5  13       84.97       88.30     11.65 o
  -2   5  13        0.17       13.52      9.05 o
  -1   5  13       85.29       69.85      9.27 o
   0   5  13       94.91       80.98     12.46 o
   1   5  13        1.28        0.76     11.92 o
   2   5  13      209.69      222.22     37.15 o
   3   5  13       33.21       52.58     14.88 o
   4   5  13        0.09      -10.16     13.75 o
   5   5  13       19.25       14.31     17.87 o
   6   5  13        2.94        0.96     19.64 o
   7   5  13        0.33        6.31     19.46 o
 -10   6  13       43.05       80.37     24.59 o
  -9   6  13       10.49       25.19     22.85 o
  -8   6  13       49.89       75.15     33.53 o
  -7   6  13       18.17       19.85     20.93 o
  -6   6  13       32.12       52.18     24.05 o
  -5   6  13        7.62       20.87     13.70 o
  -4   6  13       10.43       33.26     13.65 o
  -3   6  13        5.30       -1.26     13.20 o
  -2   6  13       62.73       35.81     20.39 o
  -1   6  13        0.12        2.80     17.93 o
   0   6  13       88.21       49.24     17.34 o
   1   6  13       37.48       29.58     14.18 o
   2   6  13      112.58      116.22     19.46 o
   3   6  13       19.45       -5.24     15.52 o
   4   6  13        7.30        4.60     23.72 o
 -18   0  14       26.81      -10.14     17.33 o
 -17   0  14        8.48       -9.54     15.59 o
 -16   0  14       15.28       17.93     12.05 o
 -15   0  14       42.10       44.38     14.33 o
 -14   0  14       30.00       36.58      8.88 o
 -13   0  14      332.97      297.23     16.91 o
 -12   0  14      367.86      382.88     20.15 o
 -11   0  14      439.11      462.34     21.05 o
 -10   0  14      292.45      301.49     15.29 o
  -9   0  14        4.19        8.34      4.80 o
  -8   0  14       60.42       52.18      6.72 o
  -7   0  14       10.47        9.54      4.26 o
  -6   0  14      204.18      198.99      9.66 o
  -5   0  14       25.68       24.47      5.34 o
  -4   0  14        7.28       10.80      4.20 o
  -3   0  14     1844.58     1819.98     45.94 o
  -2   0  14      195.40      203.85     10.50 o
  -1   0  14      169.29      183.40      9.30 o
   0   0  14        0.03       -8.19      5.46 o
   1   0  14        9.54        7.80      7.26 o
   2   0  14       10.29       13.13      6.06 o
   3   0  14      149.36      148.14     11.34 o
   4   0  14     1268.43     1128.96     41.14 o
   5   0  14       66.54       83.42     10.74 o
   6   0  14      303.64      307.49     17.15 o
   7   0  14      253.73      232.04     17.15 o
   8   0  14       76.12       62.97     16.31 o
   9   0  14        5.37       -0.60     13.37 o
  10   0  14       43.43       56.50     15.47 o
  11   0  14      215.35      242.60     31.31 o
 -18   1  14        9.43       32.56     12.58 o
 -17   1  14       14.91        0.44     14.99 o
 -16   1  14       65.86       71.79     20.33 o
 -15   1  14      102.66      102.63     12.32 o
 -14   1  14        3.21       18.63      6.01 o
 -13   1  14       91.50       86.64     12.59 o
 -12   1  14        8.94        2.43      3.86 o
 -11   1  14      587.75      475.51     15.98 o
 -10   1  14        5.65        5.04      3.27 o
  -9   1  14       44.32       55.77      5.10 o
  -8   1  14      148.82      164.26      5.20 o
  -7   1  14      410.56      414.79      8.93 o
  -6   1  14       88.58       89.40     11.40 o
  -5   1  14      830.55      842.89     31.34 o
  -4   1  14      223.42      219.87      6.43 o
  -3   1  14        0.25        0.84      5.13 o
  -2   1  14       43.52       40.36      3.49 o
  -1   1  14      190.92      211.92      8.55 o
   0   1  14      359.20      368.06     16.52 o
   1   1  14      125.50      128.42      6.79 o
   2   1  14      356.35      406.59     11.80 o
   3   1  14      382.35      394.15     13.39 o
   4   1  14       14.63       11.76      5.16 o
   5   1  14      141.87      108.52     16.16 o
   6   1  14        2.82        3.95      9.30 o
   7   1  14       45.09       29.94      7.68 o
   8   1  14      203.37      209.74     12.50 o
   9   1  14      149.41      148.25     16.07 o
  10   1  14       45.66       35.05     14.69 o
 -17   2  14        0.13       -7.47     15.26 o
 -16   2  14        4.19       -0.23      5.60 o
 -15   2  14       39.06       32.83      7.53 o
 -14   2  14        8.94       24.50     17.72 o
 -13   2  14      176.15      189.40     22.91 o
 -12   2  14      150.68      186.04     20.69 o
 -11   2  14      129.82      108.31     16.31 o
 -10   2  14      142.66      129.12     12.23 o
  -9   2  14       33.72       32.01     16.82 o
  -8   2  14       50.52       52.51      7.78 o
  -7   2  14       35.52       43.18      7.86 o
  -6   2  14       24.88       28.46     21.38 o
  -5   2  14       52.99       54.88      7.38 o
  -4   2  14        9.38        2.83      5.85 o
  -3   2  14      332.52      320.85     12.98 o
  -2   2  14       80.44       79.42     17.81 o
  -1   2  14       31.04       24.78      2.67 o
   0   2  14       52.46       46.76      4.24 o
   1   2  14        0.08       -4.44      4.53 o
   2   2  14       95.78       90.18      5.80 o
   3   2  14      116.38      120.35      8.25 o
   4   2  14      370.97      347.20     12.21 o
   5   2  14      100.75       99.29      8.47 o
   6   2  14      201.17      177.45     37.06 o
   7   2  14       35.80       13.56     14.12 o
   8   2  14       58.32       52.16     15.89 o
   9   2  14        1.32       19.59     14.63 o
  10   2  14        4.52      -15.30     14.20 o
 -16   3  14        7.63       11.40     18.05 o
 -15   3  14        0.29       10.80     17.33 o
 -14   3  14        2.73       -7.26     23.51 o
 -13   3  14       78.42      103.28     26.39 o
 -12   3  14        0.37      -11.93     10.80 o
 -11   3  14       12.13       13.13     10.14 o
 -10   3  14        3.04       16.13     11.99 o
  -9   3  14       46.03       28.79      9.72 o
  -8   3  14       42.61       36.58      9.48 o
  -7   3  14      159.18      157.85     14.15 o
  -6   3  14        0.13        6.00      9.00 o
  -5   3  14        1.99       -7.05      7.69 o
  -4   3  14      167.46      158.33     12.67 o
  -3   3  14       18.97       11.38      7.34 o
  -2   3  14      106.05      119.83      9.65 o
  -1   3  14        2.94        5.77      6.98 o
   0   3  14        3.24        3.38      8.30 o
   1   3  14      269.88      265.28      9.28 o
   2   3  14        5.69        3.34      4.17 o
   3   3  14        3.16        6.00      7.74 o
   4   3  14        3.07        4.60      8.67 o
   5   3  14        7.32       17.60      8.63 o
   6   3  14       24.63        9.56     13.48 o
   7   3  14       38.68       21.11     17.04 o
   8   3  14        0.21       18.59     13.99 o
   9   3  14       27.72       16.15     24.23 o
 -15   4  14        7.24        9.54     28.13 o
 -14   4  14        7.98        1.20     18.05 o
 -13   4  14        7.73      -13.85     18.05 o
 -12   4  14        5.06        0.60     11.52 o
 -11   4  14        0.15       -3.00      9.06 o
 -10   4  14       16.32       13.13     11.87 o
  -9   4  14        4.97        3.54      9.54 o
  -8   4  14       14.01       20.99     11.87 o
  -7   4  14       44.78       45.70     13.25 o
  -6   4  14      103.12      107.29     13.19 o
  -5   4  14      166.51      155.40     13.67 o
  -4   4  14       27.30       19.81      8.90 o
  -3   4  14        2.49        0.00     23.09 o
  -2   4  14        0.00       -3.47      7.49 o
  -1   4  14      260.47      253.39     31.43 o
   0   4  14       67.06       53.45      9.51 o
   1   4  14        4.39        7.14     13.43 o
   2   4  14       91.49       80.13     11.96 o
   3   4  14       47.14       61.26     30.32 o
   4   4  14        0.72        2.83     24.53 o
   5   4  14       13.91        1.17     13.00 o
   6   4  14       11.69       18.91     20.45 o
   7   4  14        2.02       38.54     16.06 o
 -12   5  14        2.89        7.80     21.59 o
 -11   5  14        0.35        2.40     28.13 o
 -10   5  14        9.89       24.47     20.33 o
  -9   5  14       46.64       35.98     20.27 o
  -8   5  14        0.02       19.19     21.05 o
  -7   5  14        8.28       16.73     11.99 o
  -6   5  14      107.07       91.70     12.65 o
  -5   5  14      205.36      182.23     34.76 o
  -4   5  14       86.69       83.90     16.46 o
  -3   5  14       29.13       36.08     28.52 o
  -2   5  14       31.24       33.30     18.50 o
  -1   5  14        0.00      -18.44     12.29 o
   0   5  14       73.59       93.58     25.85 o
   1   5  14        8.68       13.49     17.63 o
   2   5  14       79.43       61.79     17.74 o
   3   5  14       16.42       20.36     16.68 o
   4   5  14        6.21       13.39     13.58 o
   5   5  14       14.66       -6.56     14.16 o
  -8   6  14        2.64        2.40     32.87 o
  -7   6  14       14.57       24.47     23.27 o
  -6   6  14      133.62      112.27     21.31 o
  -5   6  14       13.61       25.98     43.12 o
  -4   6  14        1.49        5.81     17.99 o
  -3   6  14        5.99        7.14     12.82 o
  -2   6  14       25.56       21.89     32.39 o
  -1   6  14       37.37       41.15     14.91 o
   0   6  14        1.70       40.05     15.71 o
   1   6  14       62.51       78.27     22.10 o
 -17   1  15        7.08        7.35      8.63 o
 -16   1  15       19.46       20.45      9.26 o
 -15   1  15        0.00        3.79      7.47 o
 -14   1  15        0.70        2.50      7.43 o
 -13   1  15       28.94        3.09     14.03 o
 -12   1  15        1.90      -18.41     15.65 o
 -11   1  15        2.01       -2.19      2.75 o
 -10   1  15       21.02       12.89      6.33 o
  -9   1  15        9.62       10.90      6.75 o
  -8   1  15       75.86       67.00     16.10 o
  -7   1  15       15.25       19.23     13.19 o
  -6   1  15        2.59       -4.30     11.40 o
  -5   1  15      127.39      124.81     13.55 o
  -4   1  15        6.68        3.85      2.70 o
  -3   1  15        0.11       -0.72      3.12 o
  -2   1  15       77.51       69.27     10.26 o
  -1   1  15       21.41       27.15      5.29 o
   0   1  15       63.66       76.14      9.51 o
   1   1  15       38.89       47.84      5.75 o
   2   1  15       36.34       29.21      5.89 o
   3   1  15        4.82        2.78     12.29 o
   4   1  15        1.63        0.17     13.76 o
   5   1  15        0.37       -5.44      7.78 o
   6   1  15        0.51       -2.99      8.36 o
   7   1  15       51.80       42.93     10.28 o
   8   1  15        9.91       11.70      9.87 o
   9   1  15        4.73        2.33     14.09 o
 -16   2  15        2.15        1.80     15.65 o
 -15   2  15       33.37       27.47     16.67 o
 -14   2  15       30.57       50.44     15.65 o
 -13   2  15      225.76      197.62     24.11 o
 -12   2  15      129.05      141.66     20.39 o
 -11   2  15        4.02       11.93     10.14 o
 -10   2  15        2.08       17.33     10.20 o
  -9   2  15        7.14        1.20     10.26 o
  -8   2  15        0.00        2.40      9.54 o
  -7   2  15       95.78       95.38     19.07 o
  -6   2  15        6.56        6.64     11.64 o
  -5   2  15       14.73       15.85      7.51 o
  -4   2  15       55.62       49.32      8.01 o
  -3   2  15        9.45        4.12      9.57 o
  -2   2  15      168.44      168.81     18.38 o
  -1   2  15        2.82       -1.05      3.30 o
   0   2  15        0.01       -1.12      8.97 o
   1   2  15       95.65      104.08     11.40 o
   2   2  15      102.92       99.73      6.88 o
   3   2  15       66.88       47.04     17.72 o
   4   2  15      102.21      102.55      8.89 o
   5   2  15       27.88       27.68      8.40 o
   6   2  15       93.43       83.87     10.93 o
   7   2  15        0.50       -4.51      9.25 o
   8   2  15       24.49       28.61     15.65 o
 -15   3  15        6.76      -27.98     18.65 o
 -14   3  15        7.38       22.79     12.65 o
 -13   3  15       38.34       21.65     11.40 o
 -12   3  15        0.10      -11.93      8.94 o
 -11   3  15        5.94       -6.60     10.20 o
 -10   3  15      123.11       80.79     14.51 o
  -9   3  15       62.94       70.95     13.61 o
  -8   3  15      135.51      155.99     14.69 o
  -7   3  15      131.47      141.06     15.71 o
  -6   3  15       63.04       61.92     13.19 o
  -5   3  15      102.21       85.81     10.92 o
  -4   3  15        2.36        4.21      7.72 o
  -3   3  15       33.98       40.64     20.24 o
  -2   3  15      257.82      299.33     15.73 o
  -1   3  15      137.60      122.17     10.74 o
   0   3  15      238.57      256.78     14.65 o
   1   3  15      121.32      126.82      5.87 o
   2   3  15       76.62       65.75      7.08 o
   3   3  15       10.02        3.35      6.90 o
   4   3  15       17.86        5.34      7.39 o
   5   3  15        1.55        7.12      9.54 o
   6   3  15        2.89       -2.22     19.70 o
   7   3  15      128.81       92.13     18.29 o
 -13   4  15      144.93      131.34     26.39 o
 -12   4  15       33.92       28.79     19.19 o
 -11   4  15       35.29       42.10     11.46 o
 -10   4  15       66.48       55.06     16.37 o
  -9   4  15        9.25       19.85     11.34 o
  -8   4  15       13.01       18.59     12.65 o
  -7   4  15        5.54        3.54      8.34 o
  -6   4  15        6.14        5.80      9.07 o
  -5   4  15        3.80      -13.99     23.42 o
  -4   4  15       26.01       36.94     10.85 o
  -3   4  15      149.67      151.98     13.15 o
  -2   4  15      176.26      159.27     23.36 o
  -1   4  15       40.76       26.58      9.30 o
   0   4  15        0.47        3.15      7.98 o
   1   4  15      114.36       95.64     11.59 o
   2   4  15      123.41      124.10      8.22 o
   3   4  15      151.36      148.13     15.23 o
   4   4  15       71.57       61.86      9.76 o
   5   4  15       43.38       73.28     60.42 o
 -10   5  15       93.69      109.33     25.61 o
  -9   5  15       48.62      109.87     24.65 o
  -8   5  15       47.72       68.49     29.99 o
  -7   5  15       75.76       64.89     20.93 o
  -6   5  15       23.65       52.41     15.18 o
  -5   5  15        9.37      -17.07     11.38 o
  -4   5  15        5.12        7.70      8.92 o
  -3   5  15       43.24       35.25     10.62 o
  -2   5  15       78.93       85.63     12.25 o
  -1   5  15       55.55       62.13     12.86 o
   0   5  15      111.81      133.88     18.81 o
   1   5  15       49.75       55.67     18.00 o
   2   5  15        0.02       -3.17     17.68 o
 -16   0  16        1.17        9.54     10.14 o
 -15   0  16       93.44       96.44     16.85 o
 -14   0  16       76.59       63.75     14.45 o
 -13   0  16       63.48       82.52     13.79 o
 -12   0  16        0.19       -4.26     10.26 o
 -11   0  16        6.34       10.80      7.26 o
 -10   0  16        0.59       -2.40      4.74 o
  -9   0  16      181.07      190.78     10.80 o
  -8   0  16       29.11       35.38      6.12 o
  -7   0  16      218.71      282.24     15.65 o
  -6   0  16      351.89      443.57     22.67 o
  -5   0  16      907.93     1068.86     40.06 o
  -4   0  16      198.76      194.86     10.92 o
  -3   0  16       20.54       23.99      7.20 o
  -2   0  16        9.34        1.20      4.80 o
  -1   0  16      131.16      128.58     10.56 o
   0   0  16      313.63      335.56     17.03 o
   1   0  16      104.95      109.87     12.83 o
   2   0  16       48.05       58.00     14.57 o
   3   0  16      444.30      564.30     32.57 o
   4   0  16      379.53      388.63     28.01 o
   5   0  16       70.02       59.91     13.25 o
   6   0  16       53.61       45.04     14.45 o
   7   0  16        3.61      -10.80     12.05 o
 -15   1  16        2.67       22.15      8.04 o
 -14   1  16        1.15        7.75      6.14 o
 -13   1  16       35.01       38.08      5.62 o
 -12   1  16       26.09       27.10      9.00 o
 -11   1  16       38.96       52.18     15.59 o
 -10   1  16      224.32      244.03     34.43 o
  -9   1  16       51.74       67.42      9.54 o
  -8   1  16       32.79       18.35      9.07 o
  -7   1  16        9.79       17.96     19.13 o
  -6   1  16       32.91       10.41     21.59 o
  -5   1  16        1.17        5.51      6.95 o
  -4   1  16      205.79      205.05      7.12 o
  -3   1  16      357.67      380.48     17.09 o
  -2   1  16      237.90      270.30     16.22 o
  -1   1  16      251.69      270.26     15.59 o
   0   1  16      112.93      108.29      6.45 o
   1   1  16        0.21       -6.20      7.49 o
   2   1  16       13.59        7.54      7.65 o
   3   1  16        2.57        4.86      6.74 o
   4   1  16        3.66        5.00      8.70 o
   5   1  16      108.47      112.23     24.20 o
   6   1  16      202.37      252.01     16.25 o
   7   1  16      153.94      154.44     18.68 o
 -15   2  16       46.06       37.18     15.53 o
 -14   2  16        0.38        3.54     21.41 o
 -13   2  16        2.64        8.94     21.53 o
 -12   2  16        1.61        4.74     11.34 o
 -11   2  16        0.00      -10.80      9.00 o
 -10   2  16        2.67       -3.54      8.94 o
  -9   2  16       87.08      100.34     13.73 o
  -8   2  16        2.38       -6.60     11.46 o
  -7   2  16      195.03      255.35     16.31 o
  -6   2  16      175.63      184.70     11.43 o
  -5   2  16      285.75      282.37     26.99 o
  -4   2  16      296.52      293.11     14.41 o
  -3   2  16       16.73       19.89     29.45 o
  -2   2  16       78.32       94.46      9.38 o
  -1   2  16       67.00       53.55      9.91 o
   0   2  16       37.51       35.62      4.34 o
   1   2  16       80.29       90.32      8.50 o
   2   2  16       88.54      103.44      9.41 o
   3   2  16       90.79       88.58     12.65 o
   4   2  16      141.16      157.19     12.82 o
   5   2  16      198.90      211.29     15.77 o
   6   2  16        5.30       -8.10      9.71 o
 -13   3  16        8.53       30.65     13.85 o
 -12   3  16      117.51      108.31     14.75 o
 -11   3  16       79.30      100.34     14.21 o
 -10   3  16        5.61       -1.20     11.46 o
  -9   3  16        0.45        9.54     10.14 o
  -8   3  16       10.15       22.13     11.99 o
  -7   3  16        6.59        5.99     14.60 o
  -6   3  16      149.23      131.83     14.63 o
  -5   3  16       42.75       38.23     15.23 o
  -4   3  16        0.74       -1.40      8.86 o
  -3   3  16      157.67      165.42     14.66 o
  -2   3  16       61.70       40.19     13.52 o
  -1   3  16        3.91        6.01     13.22 o
   0   3  16        1.79       -0.11      5.85 o
   1   3  16       26.05       35.78     15.29 o
   2   3  16        3.84        6.65      7.08 o
   3   3  16        9.99        8.84      6.95 o
   4   3  16        0.39        0.48      7.89 o
   5   3  16        5.04        8.30      8.49 o
 -11   4  16       51.48       23.27     29.33 o
 -10   4  16        0.08       -0.60     12.11 o
  -9   4  16        7.25       14.99     10.80 o
  -8   4  16        0.08      -12.59     11.99 o
  -7   4  16       44.98       29.60      9.65 o
  -6   4  16       21.63        3.62     12.26 o
  -5   4  16       26.55       36.11     14.51 o
  -4   4  16       84.83       76.14     27.68 o
  -3   4  16       50.44       81.71     13.82 o
  -2   4  16       51.96       64.24     12.04 o
  -1   4  16        3.92       13.33     14.63 o
   0   4  16        2.59        2.55     10.43 o
   1   4  16        0.34      -19.66     13.11 o
   2   4  16        9.96       10.02     11.69 o
   3   4  16        0.11        4.49     11.83 o
  -7   5  16       31.90       28.73     17.28 o
  -6   5  16       43.78       39.43     18.40 o
  -5   5  16       53.83       30.96     16.04 o
  -4   5  16        6.13      -20.39     13.59 o
  -3   5  16        1.51       -5.75     15.59 o
  -2   5  16       20.68       -7.13     15.20 o
 -14   1  17        0.29        6.60     11.46 o
 -13   1  17       13.58       -1.80     10.80 o
 -12   1  17        2.76        1.20      9.06 o
 -11   1  17       79.03       80.79     12.77 o
 -10   1  17        0.24      -21.59     14.39 o
  -9   1  17        1.15       -8.43      8.45 o
  -8   1  17       13.52       -8.04      9.30 o
  -7   1  17       16.34       24.21      9.39 o
  -6   1  17        2.61       -2.71      9.30 o
  -5   1  17       22.75       28.62      9.73 o
  -4   1  17       13.25       10.93      9.60 o
  -3   1  17        3.08        3.70      4.47 o
  -2   1  17       75.53       73.40      7.11 o
  -1   1  17       13.73       19.83      6.89 o
   0   1  17        2.80       -2.45      6.48 o
   1   1  17       14.94       19.12     12.23 o
   2   1  17       37.16       44.28      8.70 o
   3   1  17       10.41        6.50      9.83 o
   4   1  17       23.45       22.87     12.29 o
   5   1  17       20.01       15.10     12.46 o
 -13   2  17       83.45       83.42     12.53 o
 -12   2  17       77.69       72.63     13.79 o
 -11   2  17       12.74        9.54     14.93 o
 -10   2  17       74.75      130.80     16.79 o
  -9   2  17        6.52        9.22      9.36 o
  -8   2  17       68.26       68.97     11.26 o
  -7   2  17      261.83      283.79     19.50 o
  -6   2  17       50.72       47.67      9.99 o
  -5   2  17       18.52       17.77     11.63 o
  -4   2  17       45.50       72.69     10.59 o
  -3   2  17        1.72      -12.13      9.84 o
  -2   2  17        2.93       14.13      9.33 o
  -1   2  17      124.82      128.72     14.28 o
   0   2  17        7.69        1.84      9.57 o
   1   2  17       90.65       96.38     11.90 o
   2   2  17      279.64      275.70     14.60 o
   3   2  17      109.20       90.43     10.49 o
   4   2  17        0.03        4.69     10.83 o
 -11   3  17       79.94      106.27     16.67 o
 -10   3  17        0.09       37.78     12.65 o
  -9   3  17       14.86       10.80     10.80 o
  -8   3  17       25.82       11.35     13.55 o
  -7   3  17        3.13        7.92      9.56 o
  -6   3  17        0.99        6.44     13.46 o
  -5   3  17       13.46        2.32     12.26 o
  -4   3  17      131.34      135.94     15.02 o
  -3   3  17       33.33       21.06     27.80 o
  -2   3  17       58.91       56.97     13.83 o
  -1   3  17       99.37      146.73     36.61 o
   0   3  17       12.12       11.64     30.32 o
   1   3  17        8.19        8.89     18.56 o
   2   3  17       32.12       33.27     13.77 o
  -8   4  17       91.49       89.84     16.25 o
  -7   4  17      101.53       63.71     13.15 o
  -6   4  17       29.90       10.35     18.56 o
  -5   4  17       11.44       20.46     16.76 o
  -4   4  17       17.01       41.79     19.13 o
  -3   4  17      173.55      161.86     16.40 o
  -2   4  17        0.43      -15.04     19.52 o
  -1   4  17        6.81       -7.47     13.81 o
 -12   0  18       27.99       61.05     21.41 o
 -11   0  18       93.29       95.48     11.04 o
 -10   0  18        8.46       16.13      6.48 o
  -9   0  18      135.63      114.01     11.52 o
  -8   0  18      640.78      732.29     38.44 o
  -7   0  18       32.44       35.38      7.86 o
  -6   0  18        5.27       16.73      7.80 o
  -5   0  18       25.43       24.47      8.46 o
  -4   0  18        2.79       -2.40      8.40 o
  -3   0  18       16.47       24.47      9.72 o
  -2   0  18       63.93       58.00     10.80 o
  -1   0  18      574.65      663.74     37.84 o
   0   0  18      360.27      337.36     24.29 o
   1   0  18      664.76      790.40     44.08 o
   2   0  18       48.20       36.58     13.91 o
 -11   1  18       24.42       -0.29     20.96 o
 -10   1  18        1.61       -1.61      8.00 o
  -9   1  18      283.90      284.70     17.85 o
  -8   1  18        0.71       -6.87     13.73 o
  -7   1  18       37.36       16.44     12.53 o
  -6   1  18        0.05       -5.48     10.58 o
  -5   1  18       52.43       57.28     12.98 o
  -4   1  18      112.38      138.09     22.91 o
  -3   1  18       88.52       68.02     10.83 o
  -2   1  18      222.03      226.15     12.37 o
  -1   1  18        6.28       -1.23      6.35 o
   0   1  18        3.90       13.58      7.59 o
   1   1  18       11.14       23.84      7.68 o
   2   1  18       15.84       -2.45      9.60 o
 -10   2  18       24.68       -1.71     10.50 o
  -9   2  18       39.73       37.63     15.02 o
  -8   2  18       78.71       87.78     14.16 o
  -7   2  18        1.43       19.58     10.08 o
  -6   2  18        3.17        1.58      9.69 o
  -5   2  18       35.54       39.99     13.69 o
  -4   2  18        5.87        9.31      9.71 o
  -3   2  18       10.11       -9.18     10.20 o
  -2   2  18       24.03       41.59     26.06 o
  -1   2  18      298.26      348.21     22.40 o
   0   2  18      181.21      192.39     17.30 o
   1   2  18      244.11      306.59     24.89 o
  -7   3  18       20.60       28.79     14.45 o
  -6   3  18       12.07       23.27     14.39 o
  -5   3  18        0.61        6.60     17.39 o
  -4   3  18        5.34      -20.99     16.13 o
  -3   3  18        1.83       13.13     12.59 o
  -2   3  18       37.17       30.65     13.25 o
  -7   1  19       11.28        8.07     10.50 o
  -6   1  19       39.58       22.33     10.61 o
  -5   1  19       58.72       42.52     15.23 o
  -4   1  19        0.81       10.14     10.14 o
  -3   1  19       22.21       21.65     10.74 o
 
